# Supplementary material for: Thermal Profiles of Chainsaw Hollows and Natural Hollows during Extreme Heat Events
Source: Biology (Basel). 2023 Feb 24;12(3):361. doi: 10.3390/biology12030361 (PMC10045291; doi:10.3390/biology12030361)
Supplement: Supplementary file 1 [file biology-12-00361-s001.zip]

Archive with 1 entries (1 files):
- biology-2112615-File S1.xlsx
