# Supplementary material for: Thermal Profiles of Chainsaw Hollows and Natural Hollows during Extreme Heat Events
Source: Biology (Basel). 2023 Feb 24;12(3):361. doi: 10.3390/biology12030361 (PMC10045291; doi:10.3390/biology12030361)
Supplement: Supplementary file 1 [file biology-12-00361-s001.zip › biology-2112615-File S1.xlsx]

## Sheet: summer_data_JW
daycount	ID	Site	BOM.station	Hollow.type	Dead.or.Alive	Wall.thickness..CM.	Trunk.Branch	BOM_temp_C	month_name	season	year	month	day	Date	data	min_temp_C	mean_temp_C	max_temp_C	hours_35_C	logged_hours	prop_hours_35_C	temp_range_C	year_mon	year_fac	bin_over_35	season_seq	sea_month	fac10
6544	AH17	Hinton Reserve	Orange	AH	D	7	B	27.8	December	Summer	2017	12	1	2017-12-01	Oct 17-April 18	17.625	21.483	26.131	0	24	0	8.506	2017_December	2017	0	Summer_1	Summer_1December	s1w1
6544	AH2	Wattle Flat	Bathurst	AH	D	5	B	29.3	December	Summer	2017	12	1	2017-12-01	Oct 17-April 18	16.5	22.5625	27.5	0	24	0	11	2017_December	2017	0	Summer_1	Summer_1December	s1w1
6544	AH20	Hinton Reserve	Orange	AH	D	5	B	27.8	December	Summer	2017	12	1	2017-12-01	Oct 17-April 18	18.057	22.1623	26.059	0	24	0	8.002	2017_December	2017	0	Summer_1	Summer_1December	s1w1
6544	AH21	Hinton Reserve	Orange	AH	D	4	B	27.8	December	Summer	2017	12	1	2017-12-01	Oct 17-April 18	16.5	21.1667	26.5	0	24	0	10	2017_December	2017	0	Summer_1	Summer_1December	s1w1
6544	AH26	Molong Golf Club	Orange	AH	D	5	T	27.8	December	Summer	2017	12	1	2017-12-01	Oct 17-April 18	19	24.2083	29	0	24	0	10	2017_December	2017	0	Summer_1	Summer_1December	s1w1
6544	AH27	Molong Golf Club	Orange	AH	D	4	T	27.8	December	Summer	2017	12	1	2017-12-01	Oct 17-April 18	19.5	25.0417	30.5	0	24	0	11	2017_December	2017	0	Summer_1	Summer_1December	s1w1
6544	AH29	Molong Golf Club	Orange	AH	A	9	T	27.8	December	Summer	2017	12	1	2017-12-01	Oct 17-April 18	22.577	24.1195	25.578	0	24	0	3.001	2017_December	2017	0	Summer_1	Summer_1December	s1w1
6544	AH3	Wattle Flat	Bathurst	AH	D	4	B	29.3	December	Summer	2017	12	1	2017-12-01	Oct 17-April 18	16.528	23.3844	28.031	0	24	0	11.503	2017_December	2017	0	Summer_1	Summer_1December	s1w1
6544	AH32	Neville	Orange	AH	D	4	T	27.8	December	Summer	2017	12	1	2017-12-01	Oct 17-April 18	17.5	20.7708	24.5	0	24	0	7	2017_December	2017	0	Summer_1	Summer_1December	s1w1
6544	AH33	Neville	Orange	AH	D	4	B	27.8	December	Summer	2017	12	1	2017-12-01	Oct 17-April 18	18.092	22.5526	27.095	0	24	0	9.003	2017_December	2017	0	Summer_1	Summer_1December	s1w1
6544	AH33W	Whiteleys Road Molong	Orange	AH	D	10	T	27.8	December	Summer	2017	12	1	2017-12-01	Oct 17-April 18	19.5	23.6458	27.5	0	24	0	8	2017_December	2017	0	Summer_1	Summer_1December	s1w1
6544	AH34	Neville	Orange	AH	D	7	T	27.8	December	Summer	2017	12	1	2017-12-01	Oct 17-April 18	16	22.4167	30.5	0	24	0	14.5	2017_December	2017	0	Summer_1	Summer_1December	s1w1
6544	AH35	Neville	Orange	AH	D	4	B	27.8	December	Summer	2017	12	1	2017-12-01	Oct 17-April 18	16.127	22.7556	30.631	0	24	0	14.504	2017_December	2017	0	Summer_1	Summer_1December	s1w1
6544	AH39	Whiteleys Road Molong	Orange	AH	D	4	T	27.8	December	Summer	2017	12	1	2017-12-01	Oct 17-April 18	19.5	24.8958	32.5	0	24	0	13	2017_December	2017	0	Summer_1	Summer_1December	s1w1
6544	AH40	Whiteleys Road Molong	Orange	AH	D	4	T	27.8	December	Summer	2017	12	1	2017-12-01	Oct 17-April 18	18.5	23.75	30	0	24	0	11.5	2017_December	2017	0	Summer_1	Summer_1December	s1w1
6544	AH41	Whiteleys Road Molong	Orange	AH	D	6	T	27.8	December	Summer	2017	12	1	2017-12-01	Oct 17-April 18	19.5	24.6042	29.5	0	24	0	10	2017_December	2017	0	Summer_1	Summer_1December	s1w1
6544	AH42	Whiteleys Road Molong	Orange	AH	D	5	T	27.8	December	Summer	2017	12	1	2017-12-01	Oct 17-April 18	19.5	24.3958	29	0	24	0	9.5	2017_December	2017	0	Summer_1	Summer_1December	s1w1
6544	AH43	Wattle Flat	Bathurst	AH	A	3	T	29.3	December	Summer	2017	12	1	2017-12-01	Oct 17-April 18	17.14	22.977	34.139	0	24	0	16.999	2017_December	2017	0	Summer_1	Summer_1December	s1w1
6544	AH44	Wattle Flat	Bathurst	AH	A	6	T	29.3	December	Summer	2017	12	1	2017-12-01	Oct 17-April 18	17	22.7917	27.5	0	24	0	10.5	2017_December	2017	0	Summer_1	Summer_1December	s1w1
6544	AH45	Wattle Flat	Bathurst	AH	A	4	B	29.3	December	Summer	2017	12	1	2017-12-01	Oct 17-April 18	16.5	22.7708	27.5	0	24	0	11	2017_December	2017	0	Summer_1	Summer_1December	s1w1
6544	AH50	Hinton Reserve	Orange	AH	D	8	T	27.8	December	Summer	2017	12	1	2017-12-01	Oct 17-April 18	18.616	22.4735	25.621	0	24	0	7.005	2017_December	2017	0	Summer_1	Summer_1December	s1w1
6544	AH55	Molong Golf Club	Orange	AH	D	5	T	27.8	December	Summer	2017	12	1	2017-12-01	Oct 17-April 18	21.129	26.0882	30.628	0	24	0	9.499	2017_December	2017	0	Summer_1	Summer_1December	s1w1
6544	AH59	Molong Golf Club	Orange	AH	D	5	T	27.8	December	Summer	2017	12	1	2017-12-01	Oct 17-April 18	21	25.1042	30	0	24	0	9	2017_December	2017	0	Summer_1	Summer_1December	s1w1
6544	AH8	Whiteleys Road Molong	Orange	AH	D	3	T	27.8	December	Summer	2017	12	1	2017-12-01	Oct 17-April 18	20.649	24.8582	28.65	0	24	0	8.001	2017_December	2017	0	Summer_1	Summer_1December	s1w1
6544	AH9	Whiteleys Road Molong	Orange	AH	D	7	T	27.8	December	Summer	2017	12	1	2017-12-01	Oct 17-April 18	20.591	24.9886	29.592	0	24	0	9.001	2017_December	2017	0	Summer_1	Summer_1December	s1w1
6544	AHB	Molong Golf Club	Orange	AH	D	4	T	27.8	December	Summer	2017	12	1	2017-12-01	Oct 17-April 18	21.11	25.923	30.109	0	24	0	8.999	2017_December	2017	0	Summer_1	Summer_1December	s1w1
6544	NH12	Whiteleys Road Molong	Orange	NH	D	7	B	27.8	December	Summer	2017	12	1	2017-12-01	Oct 17-April 18	19.055	25.2236	32.554	0	24	0	13.499	2017_December	2017	0	Summer_1	Summer_1December	s1w1
6544	NH13	Whiteleys Road Molong	Orange	NH	D	8	B	27.8	December	Summer	2017	12	1	2017-12-01	Oct 17-April 18	19.049	25.258	33.548	0	24	0	14.499	2017_December	2017	0	Summer_1	Summer_1December	s1w1
6544	NH19	Hinton Reserve	Orange	NH	D	2	T	27.8	December	Summer	2017	12	1	2017-12-01	Oct 17-April 18	17.073	21.951	30.077	0	24	0	13.004	2017_December	2017	0	Summer_1	Summer_1December	s1w1
6544	NH48	Wattle Flat	Bathurst	NH	A	8	T	29.3	December	Summer	2017	12	1	2017-12-01	Oct 17-April 18	19.128	22.1103	25.133	0	24	0	6.005	2017_December	2017	0	Summer_1	Summer_1December	s1w1
6544	NH53	Hinton Reserve	Orange	NH	D	10	T	27.8	December	Summer	2017	12	1	2017-12-01	Oct 17-April 18	19.639	21.8689	23.64	0	24	0	4.001	2017_December	2017	0	Summer_1	Summer_1December	s1w1
6544	NH54	Hinton Reserve	Orange	NH	D	7	T	27.8	December	Summer	2017	12	1	2017-12-01	Oct 17-April 18	18.599	22.8536	26.605	0	24	0	8.006	2017_December	2017	0	Summer_1	Summer_1December	s1w1
6544	NH56	Whiteleys Road Molong	Orange	NH	A	5	B	27.8	December	Summer	2017	12	1	2017-12-01	Oct 17-April 18	22.535	25.7642	28.035	0	24	0	5.5	2017_December	2017	0	Summer_1	Summer_1December	s1w1
6544	NH57	Whiteleys Road Molong	Orange	NH	A	11	B	27.8	December	Summer	2017	12	1	2017-12-01	Oct 17-April 18	21.094	25.5118	28.595	0	24	0	7.501	2017_December	2017	0	Summer_1	Summer_1December	s1w1
6544	NHFROG	Wattle Flat	Bathurst	NH	A	9	T	29.3	December	Summer	2017	12	1	2017-12-01	Oct 17-April 18	19.118	22.4548	25.123	0	24	0	6.005	2017_December	2017	0	Summer_1	Summer_1December	s1w1
6544	NHSTUMP	Whiteleys Road Molong	Orange	NH	A	5	T	27.8	December	Summer	2017	12	1	2017-12-01	Oct 17-April 18	19.63	25.4034	34.625	0	24	0	14.995	2017_December	2017	0	Summer_1	Summer_1December	s1w1
6545	AH17	Hinton Reserve	Orange	AH	D	7	B	17.6	December	Summer	2017	12	2	2017-12-02	Oct 17-April 18	12.614	16.4345	20.629	0	24	0	8.015	2017_December	2017	0	Summer_1	Summer_1December	s1w1
6545	AH2	Wattle Flat	Bathurst	AH	D	5	B	19.9	December	Summer	2017	12	2	2017-12-02	Oct 17-April 18	12.5	16.8958	21.5	0	24	0	9	2017_December	2017	0	Summer_1	Summer_1December	s1w1
6545	AH20	Hinton Reserve	Orange	AH	D	5	B	17.6	December	Summer	2017	12	2	2017-12-02	Oct 17-April 18	13.054	17.1396	20.558	0	24	0	7.504	2017_December	2017	0	Summer_1	Summer_1December	s1w1
6545	AH21	Hinton Reserve	Orange	AH	D	4	B	17.6	December	Summer	2017	12	2	2017-12-02	Oct 17-April 18	12.5	16.4583	20	0	24	0	7.5	2017_December	2017	0	Summer_1	Summer_1December	s1w1
6545	AH26	Molong Golf Club	Orange	AH	D	5	T	17.6	December	Summer	2017	12	2	2017-12-02	Oct 17-April 18	13	17.625	23	0	24	0	10	2017_December	2017	0	Summer_1	Summer_1December	s1w1
6545	AH27	Molong Golf Club	Orange	AH	D	4	T	17.6	December	Summer	2017	12	2	2017-12-02	Oct 17-April 18	13	17.8125	23.5	0	24	0	10.5	2017_December	2017	0	Summer_1	Summer_1December	s1w1
6545	AH29	Molong Golf Club	Orange	AH	A	9	T	17.6	December	Summer	2017	12	2	2017-12-02	Oct 17-April 18	18.074	21.4515	24.578	0	24	0	6.504	2017_December	2017	0	Summer_1	Summer_1December	s1w1
6545	AH3	Wattle Flat	Bathurst	AH	D	4	B	19.9	December	Summer	2017	12	2	2017-12-02	Oct 17-April 18	12.524	17.4236	22.531	0	24	0	10.007	2017_December	2017	0	Summer_1	Summer_1December	s1w1
6545	AH32	Neville	Orange	AH	D	4	T	17.6	December	Summer	2017	12	2	2017-12-02	Oct 17-April 18	13.5	16.6458	19	0	24	0	5.5	2017_December	2017	0	Summer_1	Summer_1December	s1w1
6545	AH33	Neville	Orange	AH	D	4	B	17.6	December	Summer	2017	12	2	2017-12-02	Oct 17-April 18	12.083	16.4644	20.094	0	24	0	8.011	2017_December	2017	0	Summer_1	Summer_1December	s1w1
6545	AH33W	Whiteleys Road Molong	Orange	AH	D	10	T	17.6	December	Summer	2017	12	2	2017-12-02	Oct 17-April 18	13.5	17.7083	23	0	24	0	9.5	2017_December	2017	0	Summer_1	Summer_1December	s1w1
6545	AH34	Neville	Orange	AH	D	7	T	17.6	December	Summer	2017	12	2	2017-12-02	Oct 17-April 18	11.5	15.875	21	0	24	0	9.5	2017_December	2017	0	Summer_1	Summer_1December	s1w1
6545	AH35	Neville	Orange	AH	D	4	B	17.6	December	Summer	2017	12	2	2017-12-02	Oct 17-April 18	11.619	15.5422	18.63	0	24	0	7.011	2017_December	2017	0	Summer_1	Summer_1December	s1w1
6545	AH39	Whiteleys Road Molong	Orange	AH	D	4	T	17.6	December	Summer	2017	12	2	2017-12-02	Oct 17-April 18	13	18.2083	23	0	24	0	10	2017_December	2017	0	Summer_1	Summer_1December	s1w1
6545	AH40	Whiteleys Road Molong	Orange	AH	D	4	T	17.6	December	Summer	2017	12	2	2017-12-02	Oct 17-April 18	12.5	17.4583	23	0	24	0	10.5	2017_December	2017	0	Summer_1	Summer_1December	s1w1
6545	AH41	Whiteleys Road Molong	Orange	AH	D	6	T	17.6	December	Summer	2017	12	2	2017-12-02	Oct 17-April 18	13.5	18.1458	23	0	24	0	9.5	2017_December	2017	0	Summer_1	Summer_1December	s1w1
6545	AH42	Whiteleys Road Molong	Orange	AH	D	5	T	17.6	December	Summer	2017	12	2	2017-12-02	Oct 17-April 18	13	17.9375	23.5	0	24	0	10.5	2017_December	2017	0	Summer_1	Summer_1December	s1w1
6545	AH43	Wattle Flat	Bathurst	AH	A	3	T	19.9	December	Summer	2017	12	2	2017-12-02	Oct 17-April 18	12.129	17.1593	22.646	0	24	0	10.517	2017_December	2017	0	Summer_1	Summer_1December	s1w1
6545	AH44	Wattle Flat	Bathurst	AH	A	6	T	19.9	December	Summer	2017	12	2	2017-12-02	Oct 17-April 18	13	17.7917	23	0	24	0	10	2017_December	2017	0	Summer_1	Summer_1December	s1w1
6545	AH45	Wattle Flat	Bathurst	AH	A	4	B	19.9	December	Summer	2017	12	2	2017-12-02	Oct 17-April 18	12	16.8542	22	0	24	0	10	2017_December	2017	0	Summer_1	Summer_1December	s1w1
6545	AH50	Hinton Reserve	Orange	AH	D	8	T	17.6	December	Summer	2017	12	2	2017-12-02	Oct 17-April 18	15.108	18.0726	21.619	0	24	0	6.511	2017_December	2017	0	Summer_1	Summer_1December	s1w1
6545	AH55	Molong Golf Club	Orange	AH	D	5	T	17.6	December	Summer	2017	12	2	2017-12-02	Oct 17-April 18	15.12	19.4182	24.131	0	24	0	9.011	2017_December	2017	0	Summer_1	Summer_1December	s1w1
6545	AH59	Molong Golf Club	Orange	AH	D	5	T	17.6	December	Summer	2017	12	2	2017-12-02	Oct 17-April 18	13.5	18.7083	24	0	24	0	10.5	2017_December	2017	0	Summer_1	Summer_1December	s1w1
6545	AH8	Whiteleys Road Molong	Orange	AH	D	3	T	17.6	December	Summer	2017	12	2	2017-12-02	Oct 17-April 18	14.14	19.0213	23.65	0	24	0	9.51	2017_December	2017	0	Summer_1	Summer_1December	s1w1
6545	AH9	Whiteleys Road Molong	Orange	AH	D	7	T	17.6	December	Summer	2017	12	2	2017-12-02	Oct 17-April 18	13.579	18.7339	23.593	0	24	0	10.014	2017_December	2017	0	Summer_1	Summer_1December	s1w1
6545	AHB	Molong Golf Club	Orange	AH	D	4	T	17.6	December	Summer	2017	12	2	2017-12-02	Oct 17-April 18	15.104	19.5252	24.111	0	24	0	9.007	2017_December	2017	0	Summer_1	Summer_1December	s1w1
6545	NH12	Whiteleys Road Molong	Orange	NH	D	7	B	17.6	December	Summer	2017	12	2	2017-12-02	Oct 17-April 18	13.045	17.6774	23.558	0	24	0	10.513	2017_December	2017	0	Summer_1	Summer_1December	s1w1
6545	NH13	Whiteleys Road Molong	Orange	NH	D	8	B	17.6	December	Summer	2017	12	2	2017-12-02	Oct 17-April 18	13.043	17.9019	23.551	0	24	0	10.508	2017_December	2017	0	Summer_1	Summer_1December	s1w1
6545	NH19	Hinton Reserve	Orange	NH	D	2	T	17.6	December	Summer	2017	12	2	2017-12-02	Oct 17-April 18	11.563	16.2375	20.076	0	24	0	8.513	2017_December	2017	0	Summer_1	Summer_1December	s1w1
6545	NH48	Wattle Flat	Bathurst	NH	A	8	T	19.9	December	Summer	2017	12	2	2017-12-02	Oct 17-April 18	14.62	19.3152	23.632	0	24	0	9.012	2017_December	2017	0	Summer_1	Summer_1December	s1w1
6545	NH53	Hinton Reserve	Orange	NH	D	10	T	17.6	December	Summer	2017	12	2	2017-12-02	Oct 17-April 18	14.635	18.9299	22.14	0	24	0	7.505	2017_December	2017	0	Summer_1	Summer_1December	s1w1
6545	NH54	Hinton Reserve	Orange	NH	D	7	T	17.6	December	Summer	2017	12	2	2017-12-02	Oct 17-April 18	13.588	17.3667	22.104	0	24	0	8.516	2017_December	2017	0	Summer_1	Summer_1December	s1w1
6545	NH56	Whiteleys Road Molong	Orange	NH	A	5	B	17.6	December	Summer	2017	12	2	2017-12-02	Oct 17-April 18	16.531	20.7212	25.535	0	24	0	9.004	2017_December	2017	0	Summer_1	Summer_1December	s1w1
6545	NH57	Whiteleys Road Molong	Orange	NH	A	11	B	17.6	December	Summer	2017	12	2	2017-12-02	Oct 17-April 18	15.587	19.8839	24.596	0	24	0	9.009	2017_December	2017	0	Summer_1	Summer_1December	s1w1
6545	NHFROG	Wattle Flat	Bathurst	NH	A	9	T	19.9	December	Summer	2017	12	2	2017-12-02	Oct 17-April 18	14.108	18.4914	23.122	0	24	0	9.014	2017_December	2017	0	Summer_1	Summer_1December	s1w1
6545	NHSTUMP	Whiteleys Road Molong	Orange	NH	A	5	T	17.6	December	Summer	2017	12	2	2017-12-02	Oct 17-April 18	13.116	18.3773	23.634	0	24	0	10.518	2017_December	2017	0	Summer_1	Summer_1December	s1w1
6546	AH17	Hinton Reserve	Orange	AH	D	7	B	16.5	December	Summer	2017	12	3	2017-12-03	Oct 17-April 18	10.608	12.2168	15.621	0	24	0	5.013	2017_December	2017	0	Summer_1	Summer_1December	s1w1
6546	AH2	Wattle Flat	Bathurst	AH	D	5	B	19.2	December	Summer	2017	12	3	2017-12-03	Oct 17-April 18	10.5	12.9375	15.5	0	24	0	5	2017_December	2017	0	Summer_1	Summer_1December	s1w1
6546	AH20	Hinton Reserve	Orange	AH	D	5	B	16.5	December	Summer	2017	12	3	2017-12-03	Oct 17-April 18	10.552	12.6995	16.056	0	24	0	5.504	2017_December	2017	0	Summer_1	Summer_1December	s1w1
6546	AH21	Hinton Reserve	Orange	AH	D	4	B	16.5	December	Summer	2017	12	3	2017-12-03	Oct 17-April 18	9.5	12.2917	16	0	24	0	6.5	2017_December	2017	0	Summer_1	Summer_1December	s1w1
6546	AH26	Molong Golf Club	Orange	AH	D	5	T	16.5	December	Summer	2017	12	3	2017-12-03	Oct 17-April 18	11	13.4375	16.5	0	24	0	5.5	2017_December	2017	0	Summer_1	Summer_1December	s1w1
6546	AH27	Molong Golf Club	Orange	AH	D	4	T	16.5	December	Summer	2017	12	3	2017-12-03	Oct 17-April 18	11.5	13.7292	17	0	24	0	5.5	2017_December	2017	0	Summer_1	Summer_1December	s1w1
6546	AH29	Molong Golf Club	Orange	AH	A	9	T	16.5	December	Summer	2017	12	3	2017-12-03	Oct 17-April 18	15.57	16.384	17.573	0	24	0	2.003	2017_December	2017	0	Summer_1	Summer_1December	s1w1
6546	AH3	Wattle Flat	Bathurst	AH	D	4	B	19.2	December	Summer	2017	12	3	2017-12-03	Oct 17-April 18	11.022	13.8792	17.528	0	24	0	6.506	2017_December	2017	0	Summer_1	Summer_1December	s1w1
6546	AH32	Neville	Orange	AH	D	4	T	16.5	December	Summer	2017	12	3	2017-12-03	Oct 17-April 18	11	12.7917	14.5	0	24	0	3.5	2017_December	2017	0	Summer_1	Summer_1December	s1w1
6546	AH33	Neville	Orange	AH	D	4	B	16.5	December	Summer	2017	12	3	2017-12-03	Oct 17-April 18	9.578	11.7698	14.587	0	24	0	5.009	2017_December	2017	0	Summer_1	Summer_1December	s1w1
6546	AH33W	Whiteleys Road Molong	Orange	AH	D	10	T	16.5	December	Summer	2017	12	3	2017-12-03	Oct 17-April 18	11.5	13.6042	16.5	0	24	0	5	2017_December	2017	0	Summer_1	Summer_1December	s1w1
6546	AH34	Neville	Orange	AH	D	7	T	16.5	December	Summer	2017	12	3	2017-12-03	Oct 17-April 18	8	11.7917	16	0	24	0	8	2017_December	2017	0	Summer_1	Summer_1December	s1w1
6546	AH35	Neville	Orange	AH	D	4	B	16.5	December	Summer	2017	12	3	2017-12-03	Oct 17-April 18	8.112	11.5564	14.625	0	24	0	6.513	2017_December	2017	0	Summer_1	Summer_1December	s1w1
6546	AH39	Whiteleys Road Molong	Orange	AH	D	4	T	16.5	December	Summer	2017	12	3	2017-12-03	Oct 17-April 18	11	14.5	21.5	0	24	0	10.5	2017_December	2017	0	Summer_1	Summer_1December	s1w1
6546	AH40	Whiteleys Road Molong	Orange	AH	D	4	T	16.5	December	Summer	2017	12	3	2017-12-03	Oct 17-April 18	11	14.8333	23	0	24	0	12	2017_December	2017	0	Summer_1	Summer_1December	s1w1
6546	AH41	Whiteleys Road Molong	Orange	AH	D	6	T	16.5	December	Summer	2017	12	3	2017-12-03	Oct 17-April 18	11.5	14.5833	20	0	24	0	8.5	2017_December	2017	0	Summer_1	Summer_1December	s1w1
6546	AH42	Whiteleys Road Molong	Orange	AH	D	5	T	16.5	December	Summer	2017	12	3	2017-12-03	Oct 17-April 18	11.5	14.3333	18.5	0	24	0	7	2017_December	2017	0	Summer_1	Summer_1December	s1w1
6546	AH43	Wattle Flat	Bathurst	AH	A	3	T	19.2	December	Summer	2017	12	3	2017-12-03	Oct 17-April 18	10.625	14.0705	22.145	0	24	0	11.52	2017_December	2017	0	Summer_1	Summer_1December	s1w1
6546	AH44	Wattle Flat	Bathurst	AH	A	6	T	19.2	December	Summer	2017	12	3	2017-12-03	Oct 17-April 18	11	13.9167	17.5	0	24	0	6.5	2017_December	2017	0	Summer_1	Summer_1December	s1w1
6546	AH45	Wattle Flat	Bathurst	AH	A	4	B	19.2	December	Summer	2017	12	3	2017-12-03	Oct 17-April 18	10.5	13.5625	17.5	0	24	0	7	2017_December	2017	0	Summer_1	Summer_1December	s1w1
6546	AH50	Hinton Reserve	Orange	AH	D	8	T	16.5	December	Summer	2017	12	3	2017-12-03	Oct 17-April 18	13.103	14.8575	17.113	0	24	0	4.01	2017_December	2017	0	Summer_1	Summer_1December	s1w1
6546	AH55	Molong Golf Club	Orange	AH	D	5	T	16.5	December	Summer	2017	12	3	2017-12-03	Oct 17-April 18	13.115	15.6207	19.127	0	24	0	6.012	2017_December	2017	0	Summer_1	Summer_1December	s1w1
6546	AH59	Molong Golf Club	Orange	AH	D	5	T	16.5	December	Summer	2017	12	3	2017-12-03	Oct 17-April 18	11.5	13.6458	16.5	0	24	0	5	2017_December	2017	0	Summer_1	Summer_1December	s1w1
6546	AH8	Whiteleys Road Molong	Orange	AH	D	3	T	16.5	December	Summer	2017	12	3	2017-12-03	Oct 17-April 18	12.136	14.8493	18.647	0	24	0	6.511	2017_December	2017	0	Summer_1	Summer_1December	s1w1
6546	AH9	Whiteleys Road Molong	Orange	AH	D	7	T	16.5	December	Summer	2017	12	3	2017-12-03	Oct 17-April 18	12.076	14.6857	18.589	0	24	0	6.513	2017_December	2017	0	Summer_1	Summer_1December	s1w1
6546	AHB	Molong Golf Club	Orange	AH	D	4	T	16.5	December	Summer	2017	12	3	2017-12-03	Oct 17-April 18	12.6	14.7703	17.107	0	24	0	4.507	2017_December	2017	0	Summer_1	Summer_1December	s1w1
6546	NH12	Whiteleys Road Molong	Orange	NH	D	7	B	16.5	December	Summer	2017	12	3	2017-12-03	Oct 17-April 18	11.542	14.9648	23.058	0	24	0	11.516	2017_December	2017	0	Summer_1	Summer_1December	s1w1
6546	NH13	Whiteleys Road Molong	Orange	NH	D	8	B	16.5	December	Summer	2017	12	3	2017-12-03	Oct 17-April 18	11.541	14.7948	23.551	0	24	0	12.01	2017_December	2017	0	Summer_1	Summer_1December	s1w1
6546	NH19	Hinton Reserve	Orange	NH	D	2	T	16.5	December	Summer	2017	12	3	2017-12-03	Oct 17-April 18	9.057	11.7089	17.073	0	24	0	8.016	2017_December	2017	0	Summer_1	Summer_1December	s1w1
6546	NH48	Wattle Flat	Bathurst	NH	A	8	T	19.2	December	Summer	2017	12	3	2017-12-03	Oct 17-April 18	12.615	14.6408	17.125	0	24	0	4.51	2017_December	2017	0	Summer_1	Summer_1December	s1w1
6546	NH53	Hinton Reserve	Orange	NH	D	10	T	16.5	December	Summer	2017	12	3	2017-12-03	Oct 17-April 18	12.632	14.0298	16.136	0	24	0	3.504	2017_December	2017	0	Summer_1	Summer_1December	s1w1
6546	NH54	Hinton Reserve	Orange	NH	D	7	T	16.5	December	Summer	2017	12	3	2017-12-03	Oct 17-April 18	11.079	12.8976	15.593	0	24	0	4.514	2017_December	2017	0	Summer_1	Summer_1December	s1w1
6546	NH56	Whiteleys Road Molong	Orange	NH	A	5	B	16.5	December	Summer	2017	12	3	2017-12-03	Oct 17-April 18	14.53	15.9684	17.532	0	24	0	3.002	2017_December	2017	0	Summer_1	Summer_1December	s1w1
6546	NH57	Whiteleys Road Molong	Orange	NH	A	11	B	16.5	December	Summer	2017	12	3	2017-12-03	Oct 17-April 18	13.583	15.3363	17.59	0	24	0	4.007	2017_December	2017	0	Summer_1	Summer_1December	s1w1
6546	NHFROG	Wattle Flat	Bathurst	NH	A	9	T	19.2	December	Summer	2017	12	3	2017-12-03	Oct 17-April 18	12.103	14.4423	16.614	0	24	0	4.511	2017_December	2017	0	Summer_1	Summer_1December	s1w1
6546	NHSTUMP	Whiteleys Road Molong	Orange	NH	A	5	T	16.5	December	Summer	2017	12	3	2017-12-03	Oct 17-April 18	11.611	15.8922	26.135	0	24	0	14.524	2017_December	2017	0	Summer_1	Summer_1December	s1w1
6547	AH17	Hinton Reserve	Orange	AH	D	7	B	20.6	December	Summer	2017	12	4	2017-12-04	Oct 17-April 18	9.605	13.2399	18.126	0	24	0	8.521	2017_December	2017	0	Summer_1	Summer_1December	s1w1
6547	AH2	Wattle Flat	Bathurst	AH	D	5	B	20.4	December	Summer	2017	12	4	2017-12-04	Oct 17-April 18	8.5	13.3542	17	0	24	0	8.5	2017_December	2017	0	Summer_1	Summer_1December	s1w1
6547	AH20	Hinton Reserve	Orange	AH	D	5	B	20.6	December	Summer	2017	12	4	2017-12-04	Oct 17-April 18	9.551	13.5958	18.557	0	24	0	9.006	2017_December	2017	0	Summer_1	Summer_1December	s1w1
6547	AH21	Hinton Reserve	Orange	AH	D	4	B	20.6	December	Summer	2017	12	4	2017-12-04	Oct 17-April 18	8.5	12.8958	18.5	0	24	0	10	2017_December	2017	0	Summer_1	Summer_1December	s1w1
6547	AH26	Molong Golf Club	Orange	AH	D	5	T	20.6	December	Summer	2017	12	4	2017-12-04	Oct 17-April 18	10	15.0625	20	0	24	0	10	2017_December	2017	0	Summer_1	Summer_1December	s1w1
6547	AH27	Molong Golf Club	Orange	AH	D	4	T	20.6	December	Summer	2017	12	4	2017-12-04	Oct 17-April 18	10.5	15.8958	21	0	24	0	10.5	2017_December	2017	0	Summer_1	Summer_1December	s1w1
6547	AH29	Molong Golf Club	Orange	AH	A	9	T	20.6	December	Summer	2017	12	4	2017-12-04	Oct 17-April 18	14.569	16.1754	18.074	0	24	0	3.505	2017_December	2017	0	Summer_1	Summer_1December	s1w1
6547	AH3	Wattle Flat	Bathurst	AH	D	4	B	20.4	December	Summer	2017	12	4	2017-12-04	Oct 17-April 18	9.019	14.4836	19.029	0	24	0	10.01	2017_December	2017	0	Summer_1	Summer_1December	s1w1
6547	AH32	Neville	Orange	AH	D	4	T	20.6	December	Summer	2017	12	4	2017-12-04	Oct 17-April 18	9.5	11.6875	14	0	24	0	4.5	2017_December	2017	0	Summer_1	Summer_1December	s1w1
6547	AH33	Neville	Orange	AH	D	4	B	20.6	December	Summer	2017	12	4	2017-12-04	Oct 17-April 18	7.573	10.7884	14.086	0	24	0	6.513	2017_December	2017	0	Summer_1	Summer_1December	s1w1
6547	AH33W	Whiteleys Road Molong	Orange	AH	D	10	T	20.6	December	Summer	2017	12	4	2017-12-04	Oct 17-April 18	10.5	15.25	21	0	24	0	10.5	2017_December	2017	0	Summer_1	Summer_1December	s1w1
6547	AH34	Neville	Orange	AH	D	7	T	20.6	December	Summer	2017	12	4	2017-12-04	Oct 17-April 18	8	13.1875	22.5	0	24	0	14.5	2017_December	2017	0	Summer_1	Summer_1December	s1w1
6547	AH35	Neville	Orange	AH	D	4	B	20.6	December	Summer	2017	12	4	2017-12-04	Oct 17-April 18	6.608	10.8463	16.127	0	24	0	9.519	2017_December	2017	0	Summer_1	Summer_1December	s1w1
6547	AH39	Whiteleys Road Molong	Orange	AH	D	4	T	20.6	December	Summer	2017	12	4	2017-12-04	Oct 17-April 18	10.5	17.6042	32	0	24	0	21.5	2017_December	2017	0	Summer_1	Summer_1December	s1w1
6547	AH40	Whiteleys Road Molong	Orange	AH	D	4	T	20.6	December	Summer	2017	12	4	2017-12-04	Oct 17-April 18	9.5	16.9583	29.5	0	24	0	20	2017_December	2017	0	Summer_1	Summer_1December	s1w1
6547	AH41	Whiteleys Road Molong	Orange	AH	D	6	T	20.6	December	Summer	2017	12	4	2017-12-04	Oct 17-April 18	10.5	16.4583	24	0	24	0	13.5	2017_December	2017	0	Summer_1	Summer_1December	s1w1
6547	AH42	Whiteleys Road Molong	Orange	AH	D	5	T	20.6	December	Summer	2017	12	4	2017-12-04	Oct 17-April 18	10	16	22	0	24	0	12	2017_December	2017	0	Summer_1	Summer_1December	s1w1
6547	AH43	Wattle Flat	Bathurst	AH	A	3	T	20.4	December	Summer	2017	12	4	2017-12-04	Oct 17-April 18	9.622	14.3	20.144	0	24	0	10.522	2017_December	2017	0	Summer_1	Summer_1December	s1w1
6547	AH44	Wattle Flat	Bathurst	AH	A	6	T	20.4	December	Summer	2017	12	4	2017-12-04	Oct 17-April 18	9.5	14.1667	18	0	24	0	8.5	2017_December	2017	0	Summer_1	Summer_1December	s1w1
6547	AH45	Wattle Flat	Bathurst	AH	A	4	B	20.4	December	Summer	2017	12	4	2017-12-04	Oct 17-April 18	8.5	13.9167	19	0	24	0	10.5	2017_December	2017	0	Summer_1	Summer_1December	s1w1
6547	AH50	Hinton Reserve	Orange	AH	D	8	T	20.6	December	Summer	2017	12	4	2017-12-04	Oct 17-April 18	11.598	14.8571	18.616	0	24	0	7.018	2017_December	2017	0	Summer_1	Summer_1December	s1w1
6547	AH55	Molong Golf Club	Orange	AH	D	5	T	20.6	December	Summer	2017	12	4	2017-12-04	Oct 17-April 18	12.113	18.291	22.63	0	24	0	10.517	2017_December	2017	0	Summer_1	Summer_1December	s1w1
6547	AH59	Molong Golf Club	Orange	AH	D	5	T	20.6	December	Summer	2017	12	4	2017-12-04	Oct 17-April 18	11.5	16.2083	23	0	24	0	11.5	2017_December	2017	0	Summer_1	Summer_1December	s1w1
6547	AH8	Whiteleys Road Molong	Orange	AH	D	3	T	20.6	December	Summer	2017	12	4	2017-12-04	Oct 17-April 18	11.134	16.4344	21.649	0	24	0	10.515	2017_December	2017	0	Summer_1	Summer_1December	s1w1
6547	AH9	Whiteleys Road Molong	Orange	AH	D	7	T	20.6	December	Summer	2017	12	4	2017-12-04	Oct 17-April 18	11.574	16.709	23.593	0	24	0	12.019	2017_December	2017	0	Summer_1	Summer_1December	s1w1
6547	AHB	Molong Golf Club	Orange	AH	D	4	T	20.6	December	Summer	2017	12	4	2017-12-04	Oct 17-April 18	11.599	17.0016	22.611	0	24	0	11.012	2017_December	2017	0	Summer_1	Summer_1December	s1w1
6547	NH12	Whiteleys Road Molong	Orange	NH	D	7	B	20.6	December	Summer	2017	12	4	2017-12-04	Oct 17-April 18	10.038	18.696	33.053	0	24	0	23.015	2017_December	2017	0	Summer_1	Summer_1December	s1w1
6547	NH13	Whiteleys Road Molong	Orange	NH	D	8	B	20.6	December	Summer	2017	12	4	2017-12-04	Oct 17-April 18	9.539	18.129	31.049	0	24	0	21.51	2017_December	2017	0	Summer_1	Summer_1December	s1w1
6547	NH19	Hinton Reserve	Orange	NH	D	2	T	20.6	December	Summer	2017	12	4	2017-12-04	Oct 17-April 18	8.556	13.2318	22.077	0	24	0	13.521	2017_December	2017	0	Summer_1	Summer_1December	s1w1
6547	NH48	Wattle Flat	Bathurst	NH	A	8	T	20.4	December	Summer	2017	12	4	2017-12-04	Oct 17-April 18	12.114	14.6406	17.125	0	24	0	5.011	2017_December	2017	0	Summer_1	Summer_1December	s1w1
6547	NH53	Hinton Reserve	Orange	NH	D	10	T	20.6	December	Summer	2017	12	4	2017-12-04	Oct 17-April 18	11.631	14.0923	16.136	0	24	0	4.505	2017_December	2017	0	Summer_1	Summer_1December	s1w1
6547	NH54	Hinton Reserve	Orange	NH	D	7	T	20.6	December	Summer	2017	12	4	2017-12-04	Oct 17-April 18	10.076	13.336	17.597	0	24	0	7.521	2017_December	2017	0	Summer_1	Summer_1December	s1w1
6547	NH56	Whiteleys Road Molong	Orange	NH	A	5	B	20.6	December	Summer	2017	12	4	2017-12-04	Oct 17-April 18	14.029	17.553	20.534	0	24	0	6.505	2017_December	2017	0	Summer_1	Summer_1December	s1w1
6547	NH57	Whiteleys Road Molong	Orange	NH	A	11	B	20.6	December	Summer	2017	12	4	2017-12-04	Oct 17-April 18	12.079	16.4625	20.093	0	24	0	8.014	2017_December	2017	0	Summer_1	Summer_1December	s1w1
6547	NHFROG	Wattle Flat	Bathurst	NH	A	9	T	20.4	December	Summer	2017	12	4	2017-12-04	Oct 17-April 18	11.1	14.9013	17.616	0	24	0	6.516	2017_December	2017	0	Summer_1	Summer_1December	s1w1
6547	NHSTUMP	Whiteleys Road Molong	Orange	NH	A	5	T	20.6	December	Summer	2017	12	4	2017-12-04	Oct 17-April 18	10.106	18.5801	35.124	1	24	0.0416667	25.018	2017_December	2017	1	Summer_1	Summer_1December	s1w1
6548	AH17	Hinton Reserve	Orange	AH	D	7	B	19.6	December	Summer	2017	12	5	2017-12-05	Oct 17-April 18	11.611	13.8251	18.126	0	24	0	6.515	2017_December	2017	0	Summer_1	Summer_1December	s1w1
6548	AH2	Wattle Flat	Bathurst	AH	D	5	B	21.9	December	Summer	2017	12	5	2017-12-05	Oct 17-April 18	11.5	13.8958	18.5	0	24	0	7	2017_December	2017	0	Summer_1	Summer_1December	s1w1
6548	AH20	Hinton Reserve	Orange	AH	D	5	B	19.6	December	Summer	2017	12	5	2017-12-05	Oct 17-April 18	11.553	13.8878	18.057	0	24	0	6.504	2017_December	2017	0	Summer_1	Summer_1December	s1w1
6548	AH21	Hinton Reserve	Orange	AH	D	4	B	19.6	December	Summer	2017	12	5	2017-12-05	Oct 17-April 18	10.5	13.125	18	0	24	0	7.5	2017_December	2017	0	Summer_1	Summer_1December	s1w1
6548	AH26	Molong Golf Club	Orange	AH	D	5	T	19.6	December	Summer	2017	12	5	2017-12-05	Oct 17-April 18	11.5	16.7708	21.5	0	24	0	10	2017_December	2017	0	Summer_1	Summer_1December	s1w1
6548	AH27	Molong Golf Club	Orange	AH	D	4	T	19.6	December	Summer	2017	12	5	2017-12-05	Oct 17-April 18	11.5	17.2917	22	0	24	0	10.5	2017_December	2017	0	Summer_1	Summer_1December	s1w1
6548	AH29	Molong Golf Club	Orange	AH	A	9	T	19.6	December	Summer	2017	12	5	2017-12-05	Oct 17-April 18	15.57	16.9056	18.074	0	24	0	2.504	2017_December	2017	0	Summer_1	Summer_1December	s1w1
6548	AH3	Wattle Flat	Bathurst	AH	D	4	B	21.9	December	Summer	2017	12	5	2017-12-05	Oct 17-April 18	12.524	15.4221	21.03	0	24	0	8.506	2017_December	2017	0	Summer_1	Summer_1December	s1w1
6548	AH32	Neville	Orange	AH	D	4	T	19.6	December	Summer	2017	12	5	2017-12-05	Oct 17-April 18	10.5	12.375	15.5	0	24	0	5	2017_December	2017	0	Summer_1	Summer_1December	s1w1
6548	AH33	Neville	Orange	AH	D	4	B	19.6	December	Summer	2017	12	5	2017-12-05	Oct 17-April 18	10.079	12.1872	15.088	0	24	0	5.009	2017_December	2017	0	Summer_1	Summer_1December	s1w1
6548	AH33W	Whiteleys Road Molong	Orange	AH	D	10	T	19.6	December	Summer	2017	12	5	2017-12-05	Oct 17-April 18	13	16.2083	20	0	24	0	7	2017_December	2017	0	Summer_1	Summer_1December	s1w1
6548	AH34	Neville	Orange	AH	D	7	T	19.6	December	Summer	2017	12	5	2017-12-05	Oct 17-April 18	9.5	13.7292	19.5	0	24	0	10	2017_December	2017	0	Summer_1	Summer_1December	s1w1
6548	AH35	Neville	Orange	AH	D	4	B	19.6	December	Summer	2017	12	5	2017-12-05	Oct 17-April 18	10.116	12.579	17.128	0	24	0	7.012	2017_December	2017	0	Summer_1	Summer_1December	s1w1
6548	AH39	Whiteleys Road Molong	Orange	AH	D	4	T	19.6	December	Summer	2017	12	5	2017-12-05	Oct 17-April 18	12	18.0625	28.5	0	24	0	16.5	2017_December	2017	0	Summer_1	Summer_1December	s1w1
6548	AH40	Whiteleys Road Molong	Orange	AH	D	4	T	19.6	December	Summer	2017	12	5	2017-12-05	Oct 17-April 18	11	17.5833	27.5	0	24	0	16.5	2017_December	2017	0	Summer_1	Summer_1December	s1w1
6548	AH41	Whiteleys Road Molong	Orange	AH	D	6	T	19.6	December	Summer	2017	12	5	2017-12-05	Oct 17-April 18	12	17.0833	22.5	0	24	0	10.5	2017_December	2017	0	Summer_1	Summer_1December	s1w1
6548	AH42	Whiteleys Road Molong	Orange	AH	D	5	T	19.6	December	Summer	2017	12	5	2017-12-05	Oct 17-April 18	12	16.7708	21.5	0	24	0	9.5	2017_December	2017	0	Summer_1	Summer_1December	s1w1
6548	AH43	Wattle Flat	Bathurst	AH	A	3	T	21.9	December	Summer	2017	12	5	2017-12-05	Oct 17-April 18	12.631	14.7599	23.146	0	24	0	10.515	2017_December	2017	0	Summer_1	Summer_1December	s1w1
6548	AH44	Wattle Flat	Bathurst	AH	A	6	T	21.9	December	Summer	2017	12	5	2017-12-05	Oct 17-April 18	13	15.0417	19.5	0	24	0	6.5	2017_December	2017	0	Summer_1	Summer_1December	s1w1
6548	AH45	Wattle Flat	Bathurst	AH	A	4	B	21.9	December	Summer	2017	12	5	2017-12-05	Oct 17-April 18	11.5	14.7708	21	0	24	0	9.5	2017_December	2017	0	Summer_1	Summer_1December	s1w1
6548	AH50	Hinton Reserve	Orange	AH	D	8	T	19.6	December	Summer	2017	12	5	2017-12-05	Oct 17-April 18	13.103	15.6928	18.616	0	24	0	5.513	2017_December	2017	0	Summer_1	Summer_1December	s1w1
6548	AH55	Molong Golf Club	Orange	AH	D	5	T	19.6	December	Summer	2017	12	5	2017-12-05	Oct 17-April 18	13.617	18.3543	22.13	0	24	0	8.513	2017_December	2017	0	Summer_1	Summer_1December	s1w1
6548	AH59	Molong Golf Club	Orange	AH	D	5	T	19.6	December	Summer	2017	12	5	2017-12-05	Oct 17-April 18	13	17.1458	22	0	24	0	9	2017_December	2017	0	Summer_1	Summer_1December	s1w1
6548	AH8	Whiteleys Road Molong	Orange	AH	D	3	T	19.6	December	Summer	2017	12	5	2017-12-05	Oct 17-April 18	13.138	17.4988	22.15	0	24	0	9.012	2017_December	2017	0	Summer_1	Summer_1December	s1w1
6548	AH9	Whiteleys Road Molong	Orange	AH	D	7	T	19.6	December	Summer	2017	12	5	2017-12-05	Oct 17-April 18	13.078	17.7951	23.093	0	24	0	10.015	2017_December	2017	0	Summer_1	Summer_1December	s1w1
6548	AHB	Molong Golf Club	Orange	AH	D	4	T	19.6	December	Summer	2017	12	5	2017-12-05	Oct 17-April 18	13.602	17.8989	21.611	0	24	0	8.009	2017_December	2017	0	Summer_1	Summer_1December	s1w1
6548	NH12	Whiteleys Road Molong	Orange	NH	D	7	B	19.6	December	Summer	2017	12	5	2017-12-05	Oct 17-April 18	12.043	18.469	26.558	0	24	0	14.515	2017_December	2017	0	Summer_1	Summer_1December	s1w1
6548	NH13	Whiteleys Road Molong	Orange	NH	D	8	B	19.6	December	Summer	2017	12	5	2017-12-05	Oct 17-April 18	11.541	17.7551	28.55	0	24	0	17.009	2017_December	2017	0	Summer_1	Summer_1December	s1w1
6548	NH19	Hinton Reserve	Orange	NH	D	2	T	19.6	December	Summer	2017	12	5	2017-12-05	Oct 17-April 18	10.561	13.6082	19.575	0	24	0	9.014	2017_December	2017	0	Summer_1	Summer_1December	s1w1
6548	NH48	Wattle Flat	Bathurst	NH	A	8	T	21.9	December	Summer	2017	12	5	2017-12-05	Oct 17-April 18	14.119	15.4968	17.626	0	24	0	3.507	2017_December	2017	0	Summer_1	Summer_1December	s1w1
6548	NH53	Hinton Reserve	Orange	NH	D	10	T	19.6	December	Summer	2017	12	5	2017-12-05	Oct 17-April 18	13.634	15.2395	17.137	0	24	0	3.503	2017_December	2017	0	Summer_1	Summer_1December	s1w1
6548	NH54	Hinton Reserve	Orange	NH	D	7	T	19.6	December	Summer	2017	12	5	2017-12-05	Oct 17-April 18	12.083	14.6526	18.599	0	24	0	6.516	2017_December	2017	0	Summer_1	Summer_1December	s1w1
6548	NH56	Whiteleys Road Molong	Orange	NH	A	5	B	19.6	December	Summer	2017	12	5	2017-12-05	Oct 17-April 18	16.031	18.4287	20.534	0	24	0	4.503	2017_December	2017	0	Summer_1	Summer_1December	s1w1
6548	NH57	Whiteleys Road Molong	Orange	NH	A	11	B	19.6	December	Summer	2017	12	5	2017-12-05	Oct 17-April 18	14.084	17.5897	20.093	0	24	0	6.009	2017_December	2017	0	Summer_1	Summer_1December	s1w1
6548	NHFROG	Wattle Flat	Bathurst	NH	A	9	T	21.9	December	Summer	2017	12	5	2017-12-05	Oct 17-April 18	14.108	15.57	18.117	0	24	0	4.009	2017_December	2017	0	Summer_1	Summer_1December	s1w1
6548	NHSTUMP	Whiteleys Road Molong	Orange	NH	A	5	T	19.6	December	Summer	2017	12	5	2017-12-05	Oct 17-April 18	12.614	19.3544	34.625	0	24	0	22.011	2017_December	2017	0	Summer_1	Summer_1December	s1w1
6549	AH17	Hinton Reserve	Orange	AH	D	7	B	19	December	Summer	2017	12	6	2017-12-06	Oct 17-April 18	10.608	13.5953	16.623	0	24	0	6.015	2017_December	2017	0	Summer_1	Summer_1December	s1w2
6549	AH2	Wattle Flat	Bathurst	AH	D	5	B	20.2	December	Summer	2017	12	6	2017-12-06	Oct 17-April 18	8	12.4583	18.5	0	24	0	10.5	2017_December	2017	0	Summer_1	Summer_1December	s1w2
6549	AH20	Hinton Reserve	Orange	AH	D	5	B	19	December	Summer	2017	12	6	2017-12-06	Oct 17-April 18	10.052	13.6376	17.557	0	24	0	7.505	2017_December	2017	0	Summer_1	Summer_1December	s1w2
6549	AH21	Hinton Reserve	Orange	AH	D	4	B	19	December	Summer	2017	12	6	2017-12-06	Oct 17-April 18	9.5	13.2917	19	0	24	0	9.5	2017_December	2017	0	Summer_1	Summer_1December	s1w2
6549	AH26	Molong Golf Club	Orange	AH	D	5	T	19	December	Summer	2017	12	6	2017-12-06	Oct 17-April 18	12	16.8333	20.5	0	24	0	8.5	2017_December	2017	0	Summer_1	Summer_1December	s1w2
6549	AH27	Molong Golf Club	Orange	AH	D	4	T	19	December	Summer	2017	12	6	2017-12-06	Oct 17-April 18	12.5	17.6042	21.5	0	24	0	9	2017_December	2017	0	Summer_1	Summer_1December	s1w2
6549	AH29	Molong Golf Club	Orange	AH	A	9	T	19	December	Summer	2017	12	6	2017-12-06	Oct 17-April 18	15.57	16.8847	18.574	0	24	0	3.004	2017_December	2017	0	Summer_1	Summer_1December	s1w2
6549	AH3	Wattle Flat	Bathurst	AH	D	4	B	20.2	December	Summer	2017	12	6	2017-12-06	Oct 17-April 18	8.519	13.2952	18.029	0	24	0	9.51	2017_December	2017	0	Summer_1	Summer_1December	s1w2
6549	AH32	Neville	Orange	AH	D	4	T	19	December	Summer	2017	12	6	2017-12-06	Oct 17-April 18	11	11.9792	13.5	0	24	0	2.5	2017_December	2017	0	Summer_1	Summer_1December	s1w2
6549	AH33	Neville	Orange	AH	D	4	B	19	December	Summer	2017	12	6	2017-12-06	Oct 17-April 18	10.58	12.3125	14.587	0	24	0	4.007	2017_December	2017	0	Summer_1	Summer_1December	s1w2
6549	AH33W	Whiteleys Road Molong	Orange	AH	D	10	T	19	December	Summer	2017	12	6	2017-12-06	Oct 17-April 18	13	16.4583	20	0	24	0	7	2017_December	2017	0	Summer_1	Summer_1December	s1w2
6549	AH34	Neville	Orange	AH	D	7	T	19	December	Summer	2017	12	6	2017-12-06	Oct 17-April 18	9	13.375	20.5	0	24	0	11.5	2017_December	2017	0	Summer_1	Summer_1December	s1w2
6549	AH35	Neville	Orange	AH	D	4	B	19	December	Summer	2017	12	6	2017-12-06	Oct 17-April 18	10.116	12.5582	15.626	0	24	0	5.51	2017_December	2017	0	Summer_1	Summer_1December	s1w2
6549	AH39	Whiteleys Road Molong	Orange	AH	D	4	T	19	December	Summer	2017	12	6	2017-12-06	Oct 17-April 18	12	17.0833	23	0	24	0	11	2017_December	2017	0	Summer_1	Summer_1December	s1w2
6549	AH40	Whiteleys Road Molong	Orange	AH	D	4	T	19	December	Summer	2017	12	6	2017-12-06	Oct 17-April 18	11.5	16.8958	23.5	0	24	0	12	2017_December	2017	0	Summer_1	Summer_1December	s1w2
6549	AH41	Whiteleys Road Molong	Orange	AH	D	6	T	19	December	Summer	2017	12	6	2017-12-06	Oct 17-April 18	11.5	17.3333	22.5	0	24	0	11	2017_December	2017	0	Summer_1	Summer_1December	s1w2
6549	AH42	Whiteleys Road Molong	Orange	AH	D	5	T	19	December	Summer	2017	12	6	2017-12-06	Oct 17-April 18	12	16.9583	21.5	0	24	0	9.5	2017_December	2017	0	Summer_1	Summer_1December	s1w2
6549	AH43	Wattle Flat	Bathurst	AH	A	3	T	20.2	December	Summer	2017	12	6	2017-12-06	Oct 17-April 18	9.121	13.4024	21.645	0	24	0	12.524	2017_December	2017	0	Summer_1	Summer_1December	s1w2
6549	AH44	Wattle Flat	Bathurst	AH	A	6	T	20.2	December	Summer	2017	12	6	2017-12-06	Oct 17-April 18	9.5	13.0417	16	0	24	0	6.5	2017_December	2017	0	Summer_1	Summer_1December	s1w2
6549	AH45	Wattle Flat	Bathurst	AH	A	4	B	20.2	December	Summer	2017	12	6	2017-12-06	Oct 17-April 18	8	12.8542	18.5	0	24	0	10.5	2017_December	2017	0	Summer_1	Summer_1December	s1w2
6549	AH50	Hinton Reserve	Orange	AH	D	8	T	19	December	Summer	2017	12	6	2017-12-06	Oct 17-April 18	12.1	15.1705	17.614	0	24	0	5.514	2017_December	2017	0	Summer_1	Summer_1December	s1w2
6549	AH55	Molong Golf Club	Orange	AH	D	5	T	19	December	Summer	2017	12	6	2017-12-06	Oct 17-April 18	13.617	18.4167	24.631	0	24	0	11.014	2017_December	2017	0	Summer_1	Summer_1December	s1w2
6549	AH59	Molong Golf Club	Orange	AH	D	5	T	19	December	Summer	2017	12	6	2017-12-06	Oct 17-April 18	13.5	17.0417	21	0	24	0	7.5	2017_December	2017	0	Summer_1	Summer_1December	s1w2
6549	AH8	Whiteleys Road Molong	Orange	AH	D	3	T	19	December	Summer	2017	12	6	2017-12-06	Oct 17-April 18	13.138	17.4154	21.149	0	24	0	8.011	2017_December	2017	0	Summer_1	Summer_1December	s1w2
6549	AH9	Whiteleys Road Molong	Orange	AH	D	7	T	19	December	Summer	2017	12	6	2017-12-06	Oct 17-April 18	13.078	17.5031	21.592	0	24	0	8.514	2017_December	2017	0	Summer_1	Summer_1December	s1w2
6549	AHB	Molong Golf Club	Orange	AH	D	4	T	19	December	Summer	2017	12	6	2017-12-06	Oct 17-April 18	14.103	17.607	21.611	0	24	0	7.508	2017_December	2017	0	Summer_1	Summer_1December	s1w2
6549	NH12	Whiteleys Road Molong	Orange	NH	D	7	B	19	December	Summer	2017	12	6	2017-12-06	Oct 17-April 18	11.041	17.489	25.559	0	24	0	14.518	2017_December	2017	0	Summer_1	Summer_1December	s1w2
6549	NH13	Whiteleys Road Molong	Orange	NH	D	8	B	19	December	Summer	2017	12	6	2017-12-06	Oct 17-April 18	11.541	17.3384	26.551	0	24	0	15.01	2017_December	2017	0	Summer_1	Summer_1December	s1w2
6549	NH19	Hinton Reserve	Orange	NH	D	2	T	19	December	Summer	2017	12	6	2017-12-06	Oct 17-April 18	9.057	13.1909	18.074	0	24	0	9.017	2017_December	2017	0	Summer_1	Summer_1December	s1w2
6549	NH48	Wattle Flat	Bathurst	NH	A	8	T	20.2	December	Summer	2017	12	6	2017-12-06	Oct 17-April 18	12.114	14.244	16.123	0	24	0	4.009	2017_December	2017	0	Summer_1	Summer_1December	s1w2
6549	NH53	Hinton Reserve	Orange	NH	D	10	T	19	December	Summer	2017	12	6	2017-12-06	Oct 17-April 18	12.632	14.6346	16.136	0	24	0	3.504	2017_December	2017	0	Summer_1	Summer_1December	s1w2
6549	NH54	Hinton Reserve	Orange	NH	D	7	T	19	December	Summer	2017	12	6	2017-12-06	Oct 17-April 18	11.079	14.2137	17.096	0	24	0	6.017	2017_December	2017	0	Summer_1	Summer_1December	s1w2
6549	NH56	Whiteleys Road Molong	Orange	NH	A	5	B	19	December	Summer	2017	12	6	2017-12-06	Oct 17-April 18	15.531	18.3244	20.534	0	24	0	5.003	2017_December	2017	0	Summer_1	Summer_1December	s1w2
6549	NH57	Whiteleys Road Molong	Orange	NH	A	11	B	19	December	Summer	2017	12	6	2017-12-06	Oct 17-April 18	14.084	17.7983	21.094	0	24	0	7.01	2017_December	2017	0	Summer_1	Summer_1December	s1w2
6549	NHFROG	Wattle Flat	Bathurst	NH	A	9	T	20.2	December	Summer	2017	12	6	2017-12-06	Oct 17-April 18	11.1	13.7948	15.612	0	24	0	4.512	2017_December	2017	0	Summer_1	Summer_1December	s1w2
6549	NHSTUMP	Whiteleys Road Molong	Orange	NH	A	5	T	19	December	Summer	2017	12	6	2017-12-06	Oct 17-April 18	12.113	17.9796	28.134	0	24	0	16.021	2017_December	2017	0	Summer_1	Summer_1December	s1w2
6550	AH17	Hinton Reserve	Orange	AH	D	7	B	24.7	December	Summer	2017	12	7	2017-12-07	Oct 17-April 18	11.11	16.7882	22.63	0	24	0	11.52	2017_December	2017	0	Summer_1	Summer_1December	s1w2
6550	AH2	Wattle Flat	Bathurst	AH	D	5	B	26.5	December	Summer	2017	12	7	2017-12-07	Oct 17-April 18	9	16.125	23	0	24	0	14	2017_December	2017	0	Summer_1	Summer_1December	s1w2
6550	AH20	Hinton Reserve	Orange	AH	D	5	B	24.7	December	Summer	2017	12	7	2017-12-07	Oct 17-April 18	10.552	16.8892	22.058	0	24	0	11.506	2017_December	2017	0	Summer_1	Summer_1December	s1w2
6550	AH21	Hinton Reserve	Orange	AH	D	4	B	24.7	December	Summer	2017	12	7	2017-12-07	Oct 17-April 18	9.5	16.125	24.5	0	24	0	15	2017_December	2017	0	Summer_1	Summer_1December	s1w2
6550	AH26	Molong Golf Club	Orange	AH	D	5	T	24.7	December	Summer	2017	12	7	2017-12-07	Oct 17-April 18	11	19.7917	26.5	0	24	0	15.5	2017_December	2017	0	Summer_1	Summer_1December	s1w2
6550	AH27	Molong Golf Club	Orange	AH	D	4	T	24.7	December	Summer	2017	12	7	2017-12-07	Oct 17-April 18	11.5	20.7083	27.5	0	24	0	16	2017_December	2017	0	Summer_1	Summer_1December	s1w2
6550	AH29	Molong Golf Club	Orange	AH	A	9	T	24.7	December	Summer	2017	12	7	2017-12-07	Oct 17-April 18	15.57	18.3029	21.577	0	24	0	6.007	2017_December	2017	0	Summer_1	Summer_1December	s1w2
6550	AH3	Wattle Flat	Bathurst	AH	D	4	B	26.5	December	Summer	2017	12	7	2017-12-07	Oct 17-April 18	9.52	17.7356	24.531	0	24	0	15.011	2017_December	2017	0	Summer_1	Summer_1December	s1w2
6550	AH32	Neville	Orange	AH	D	4	T	24.7	December	Summer	2017	12	7	2017-12-07	Oct 17-April 18	10	15.0417	20	0	24	0	10	2017_December	2017	0	Summer_1	Summer_1December	s1w2
6550	AH33	Neville	Orange	AH	D	4	B	24.7	December	Summer	2017	12	7	2017-12-07	Oct 17-April 18	9.578	15.5041	20.594	0	24	0	11.016	2017_December	2017	0	Summer_1	Summer_1December	s1w2
6550	AH33W	Whiteleys Road Molong	Orange	AH	D	10	T	24.7	December	Summer	2017	12	7	2017-12-07	Oct 17-April 18	13	18.8333	24.5	0	24	0	11.5	2017_December	2017	0	Summer_1	Summer_1December	s1w2
6550	AH34	Neville	Orange	AH	D	7	T	24.7	December	Summer	2017	12	7	2017-12-07	Oct 17-April 18	8.5	17.7708	27.5	0	24	0	19	2017_December	2017	0	Summer_1	Summer_1December	s1w2
6550	AH35	Neville	Orange	AH	D	4	B	24.7	December	Summer	2017	12	7	2017-12-07	Oct 17-April 18	8.613	17.6469	24.133	0	24	0	15.52	2017_December	2017	0	Summer_1	Summer_1December	s1w2
6550	AH39	Whiteleys Road Molong	Orange	AH	D	4	T	24.7	December	Summer	2017	12	7	2017-12-07	Oct 17-April 18	12	21.5833	36	1	24	0.0416667	24	2017_December	2017	1	Summer_1	Summer_1December	s1w2
6550	AH40	Whiteleys Road Molong	Orange	AH	D	4	T	24.7	December	Summer	2017	12	7	2017-12-07	Oct 17-April 18	11.5	20.7083	32	0	24	0	20.5	2017_December	2017	0	Summer_1	Summer_1December	s1w2
6550	AH41	Whiteleys Road Molong	Orange	AH	D	6	T	24.7	December	Summer	2017	12	7	2017-12-07	Oct 17-April 18	12.5	21.0417	28.5	0	24	0	16	2017_December	2017	0	Summer_1	Summer_1December	s1w2
6550	AH42	Whiteleys Road Molong	Orange	AH	D	5	T	24.7	December	Summer	2017	12	7	2017-12-07	Oct 17-April 18	12.5	20.6667	27.5	0	24	0	15	2017_December	2017	0	Summer_1	Summer_1December	s1w2
6550	AH43	Wattle Flat	Bathurst	AH	A	3	T	26.5	December	Summer	2017	12	7	2017-12-07	Oct 17-April 18	10.625	17.929	32.642	0	24	0	22.017	2017_December	2017	0	Summer_1	Summer_1December	s1w2
6550	AH44	Wattle Flat	Bathurst	AH	A	6	T	26.5	December	Summer	2017	12	7	2017-12-07	Oct 17-April 18	10	17.2917	23.5	0	24	0	13.5	2017_December	2017	0	Summer_1	Summer_1December	s1w2
6550	AH45	Wattle Flat	Bathurst	AH	A	4	B	26.5	December	Summer	2017	12	7	2017-12-07	Oct 17-April 18	9.5	17.3333	23.5	0	24	0	14	2017_December	2017	0	Summer_1	Summer_1December	s1w2
6550	AH50	Hinton Reserve	Orange	AH	D	8	T	24.7	December	Summer	2017	12	7	2017-12-07	Oct 17-April 18	12.1	17.5912	22.12	0	24	0	10.02	2017_December	2017	0	Summer_1	Summer_1December	s1w2
6550	AH55	Molong Golf Club	Orange	AH	D	5	T	24.7	December	Summer	2017	12	7	2017-12-07	Oct 17-April 18	13.115	22.023	28.63	0	24	0	15.515	2017_December	2017	0	Summer_1	Summer_1December	s1w2
6550	AH59	Molong Golf Club	Orange	AH	D	5	T	24.7	December	Summer	2017	12	7	2017-12-07	Oct 17-April 18	12.5	20.4583	28	0	24	0	15.5	2017_December	2017	0	Summer_1	Summer_1December	s1w2
6550	AH8	Whiteleys Road Molong	Orange	AH	D	3	T	24.7	December	Summer	2017	12	7	2017-12-07	Oct 17-April 18	13.639	20.7512	26.15	0	24	0	12.511	2017_December	2017	0	Summer_1	Summer_1December	s1w2
6550	AH9	Whiteleys Road Molong	Orange	AH	D	7	T	24.7	December	Summer	2017	12	7	2017-12-07	Oct 17-April 18	13.579	21.0476	28.093	0	24	0	14.514	2017_December	2017	0	Summer_1	Summer_1December	s1w2
6550	AHB	Molong Golf Club	Orange	AH	D	4	T	24.7	December	Summer	2017	12	7	2017-12-07	Oct 17-April 18	13.101	20.8791	27.111	0	24	0	14.01	2017_December	2017	0	Summer_1	Summer_1December	s1w2
6550	NH12	Whiteleys Road Molong	Orange	NH	D	7	B	24.7	December	Summer	2017	12	7	2017-12-07	Oct 17-April 18	11.041	21.9276	35.55	1	24	0.0416667	24.509	2017_December	2017	1	Summer_1	Summer_1December	s1w2
6550	NH13	Whiteleys Road Molong	Orange	NH	D	8	B	24.7	December	Summer	2017	12	7	2017-12-07	Oct 17-April 18	11.541	21.9844	36.045	2	24	0.0833333	24.504	2017_December	2017	1	Summer_1	Summer_1December	s1w2
6550	NH19	Hinton Reserve	Orange	NH	D	2	T	24.7	December	Summer	2017	12	7	2017-12-07	Oct 17-April 18	9.559	16.528	26.078	0	24	0	16.519	2017_December	2017	0	Summer_1	Summer_1December	s1w2
6550	NH48	Wattle Flat	Bathurst	NH	A	8	T	26.5	December	Summer	2017	12	7	2017-12-07	Oct 17-April 18	12.615	16.8528	22.132	0	24	0	9.517	2017_December	2017	0	Summer_1	Summer_1December	s1w2
6550	NH53	Hinton Reserve	Orange	NH	D	10	T	24.7	December	Summer	2017	12	7	2017-12-07	Oct 17-April 18	12.132	15.5315	18.138	0	24	0	6.006	2017_December	2017	0	Summer_1	Summer_1December	s1w2
6550	NH54	Hinton Reserve	Orange	NH	D	7	T	24.7	December	Summer	2017	12	7	2017-12-07	Oct 17-April 18	10.578	15.4244	20.102	0	24	0	9.524	2017_December	2017	0	Summer_1	Summer_1December	s1w2
6550	NH56	Whiteleys Road Molong	Orange	NH	A	5	B	24.7	December	Summer	2017	12	7	2017-12-07	Oct 17-April 18	16.031	20.8463	24.535	0	24	0	8.504	2017_December	2017	0	Summer_1	Summer_1December	s1w2
6550	NH57	Whiteleys Road Molong	Orange	NH	A	11	B	24.7	December	Summer	2017	12	7	2017-12-07	Oct 17-April 18	14.585	21.0927	25.596	0	24	0	11.011	2017_December	2017	0	Summer_1	Summer_1December	s1w2
6550	NHFROG	Wattle Flat	Bathurst	NH	A	9	T	26.5	December	Summer	2017	12	7	2017-12-07	Oct 17-April 18	11.1	16.9672	21.121	0	24	0	10.021	2017_December	2017	0	Summer_1	Summer_1December	s1w2
6550	NHSTUMP	Whiteleys Road Molong	Orange	NH	A	5	T	24.7	December	Summer	2017	12	7	2017-12-07	Oct 17-April 18	11.611	21.5215	36.122	1	24	0.0416667	24.511	2017_December	2017	1	Summer_1	Summer_1December	s1w2
6551	AH17	Hinton Reserve	Orange	AH	D	7	B	20.4	December	Summer	2017	12	8	2017-12-08	Oct 17-April 18	13.617	17.0607	21.63	0	24	0	8.013	2017_December	2017	0	Summer_1	Summer_1December	s1w2
6551	AH2	Wattle Flat	Bathurst	AH	D	5	B	23.5	December	Summer	2017	12	8	2017-12-08	Oct 17-April 18	13	17.9375	25.5	0	24	0	12.5	2017_December	2017	0	Summer_1	Summer_1December	s1w2
6551	AH20	Hinton Reserve	Orange	AH	D	5	B	20.4	December	Summer	2017	12	8	2017-12-08	Oct 17-April 18	13.054	16.4101	19.057	0	24	0	6.003	2017_December	2017	0	Summer_1	Summer_1December	s1w2
6551	AH21	Hinton Reserve	Orange	AH	D	4	B	20.4	December	Summer	2017	12	8	2017-12-08	Oct 17-April 18	12	15.4583	19.5	0	24	0	7.5	2017_December	2017	0	Summer_1	Summer_1December	s1w2
6551	AH26	Molong Golf Club	Orange	AH	D	5	T	20.4	December	Summer	2017	12	8	2017-12-08	Oct 17-April 18	15.5	20.1875	24.5	0	24	0	9	2017_December	2017	0	Summer_1	Summer_1December	s1w2
6551	AH27	Molong Golf Club	Orange	AH	D	4	T	20.4	December	Summer	2017	12	8	2017-12-08	Oct 17-April 18	15	21.1042	27	0	24	0	12	2017_December	2017	0	Summer_1	Summer_1December	s1w2
6551	AH29	Molong Golf Club	Orange	AH	A	9	T	20.4	December	Summer	2017	12	8	2017-12-08	Oct 17-April 18	18.074	19.2208	20.576	0	24	0	2.502	2017_December	2017	0	Summer_1	Summer_1December	s1w2
6551	AH3	Wattle Flat	Bathurst	AH	D	4	B	23.5	December	Summer	2017	12	8	2017-12-08	Oct 17-April 18	14.025	19.3829	24.531	0	24	0	10.506	2017_December	2017	0	Summer_1	Summer_1December	s1w2
6551	AH32	Neville	Orange	AH	D	4	T	20.4	December	Summer	2017	12	8	2017-12-08	Oct 17-April 18	12.5	15.75	22	0	24	0	9.5	2017_December	2017	0	Summer_1	Summer_1December	s1w2
6551	AH33	Neville	Orange	AH	D	4	B	20.4	December	Summer	2017	12	8	2017-12-08	Oct 17-April 18	12.083	16.4434	21.595	0	24	0	9.512	2017_December	2017	0	Summer_1	Summer_1December	s1w2
6551	AH33W	Whiteleys Road Molong	Orange	AH	D	10	T	20.4	December	Summer	2017	12	8	2017-12-08	Oct 17-April 18	16	20.125	24	0	24	0	8	2017_December	2017	0	Summer_1	Summer_1December	s1w2
6551	AH34	Neville	Orange	AH	D	7	T	20.4	December	Summer	2017	12	8	2017-12-08	Oct 17-April 18	11.5	17.1458	26.5	0	24	0	15	2017_December	2017	0	Summer_1	Summer_1December	s1w2
6551	AH35	Neville	Orange	AH	D	4	B	20.4	December	Summer	2017	12	8	2017-12-08	Oct 17-April 18	11.619	18.5024	28.132	0	24	0	16.513	2017_December	2017	0	Summer_1	Summer_1December	s1w2
6551	AH39	Whiteleys Road Molong	Orange	AH	D	4	T	20.4	December	Summer	2017	12	8	2017-12-08	Oct 17-April 18	15.5	20.5833	30	0	24	0	14.5	2017_December	2017	0	Summer_1	Summer_1December	s1w2
6551	AH40	Whiteleys Road Molong	Orange	AH	D	4	T	20.4	December	Summer	2017	12	8	2017-12-08	Oct 17-April 18	15	20.375	30	0	24	0	15	2017_December	2017	0	Summer_1	Summer_1December	s1w2
6551	AH41	Whiteleys Road Molong	Orange	AH	D	6	T	20.4	December	Summer	2017	12	8	2017-12-08	Oct 17-April 18	15	20.875	27	0	24	0	12	2017_December	2017	0	Summer_1	Summer_1December	s1w2
6551	AH42	Whiteleys Road Molong	Orange	AH	D	5	T	20.4	December	Summer	2017	12	8	2017-12-08	Oct 17-April 18	16	20.8958	26	0	24	0	10	2017_December	2017	0	Summer_1	Summer_1December	s1w2
6551	AH43	Wattle Flat	Bathurst	AH	A	3	T	23.5	December	Summer	2017	12	8	2017-12-08	Oct 17-April 18	14.134	20.0992	34.639	0	24	0	20.505	2017_December	2017	0	Summer_1	Summer_1December	s1w2
6551	AH44	Wattle Flat	Bathurst	AH	A	6	T	23.5	December	Summer	2017	12	8	2017-12-08	Oct 17-April 18	14.5	19.2917	24	0	24	0	9.5	2017_December	2017	0	Summer_1	Summer_1December	s1w2
6551	AH45	Wattle Flat	Bathurst	AH	A	4	B	23.5	December	Summer	2017	12	8	2017-12-08	Oct 17-April 18	13.5	18.8542	24.5	0	24	0	11	2017_December	2017	0	Summer_1	Summer_1December	s1w2
6551	AH50	Hinton Reserve	Orange	AH	D	8	T	20.4	December	Summer	2017	12	8	2017-12-08	Oct 17-April 18	14.607	17.7804	20.118	0	24	0	5.511	2017_December	2017	0	Summer_1	Summer_1December	s1w2
6551	AH55	Molong Golf Club	Orange	AH	D	5	T	20.4	December	Summer	2017	12	8	2017-12-08	Oct 17-April 18	16.623	21.0658	27.63	0	24	0	11.007	2017_December	2017	0	Summer_1	Summer_1December	s1w2
6551	AH59	Molong Golf Club	Orange	AH	D	5	T	20.4	December	Summer	2017	12	8	2017-12-08	Oct 17-April 18	16.5	19.625	24	0	24	0	7.5	2017_December	2017	0	Summer_1	Summer_1December	s1w2
6551	AH8	Whiteleys Road Molong	Orange	AH	D	3	T	20.4	December	Summer	2017	12	8	2017-12-08	Oct 17-April 18	16.143	20.1266	24.65	0	24	0	8.507	2017_December	2017	0	Summer_1	Summer_1December	s1w2
6551	AH9	Whiteleys Road Molong	Orange	AH	D	7	T	20.4	December	Summer	2017	12	8	2017-12-08	Oct 17-April 18	16.085	20.4026	25.594	0	24	0	9.509	2017_December	2017	0	Summer_1	Summer_1December	s1w2
6551	AHB	Molong Golf Club	Orange	AH	D	4	T	20.4	December	Summer	2017	12	8	2017-12-08	Oct 17-April 18	17.107	20.5469	24.111	0	24	0	7.004	2017_December	2017	0	Summer_1	Summer_1December	s1w2
6551	NH12	Whiteleys Road Molong	Orange	NH	D	7	B	20.4	December	Summer	2017	12	8	2017-12-08	Oct 17-April 18	15.55	22.471	35.05	1	24	0.0416667	19.5	2017_December	2017	1	Summer_1	Summer_1December	s1w2
6551	NH13	Whiteleys Road Molong	Orange	NH	D	8	B	20.4	December	Summer	2017	12	8	2017-12-08	Oct 17-April 18	15.546	22.7356	35.546	1	24	0.0416667	20	2017_December	2017	1	Summer_1	Summer_1December	s1w2
6551	NH19	Hinton Reserve	Orange	NH	D	2	T	20.4	December	Summer	2017	12	8	2017-12-08	Oct 17-April 18	12.064	16.6123	26.078	0	24	0	14.014	2017_December	2017	0	Summer_1	Summer_1December	s1w2
6551	NH48	Wattle Flat	Bathurst	NH	A	8	T	23.5	December	Summer	2017	12	8	2017-12-08	Oct 17-April 18	16.624	19.8371	23.632	0	24	0	7.008	2017_December	2017	0	Summer_1	Summer_1December	s1w2
6551	NH53	Hinton Reserve	Orange	NH	D	10	T	20.4	December	Summer	2017	12	8	2017-12-08	Oct 17-April 18	14.635	16.7201	18.138	0	24	0	3.503	2017_December	2017	0	Summer_1	Summer_1December	s1w2
6551	NH54	Hinton Reserve	Orange	NH	D	7	T	20.4	December	Summer	2017	12	8	2017-12-08	Oct 17-April 18	13.588	16.7616	21.103	0	24	0	7.515	2017_December	2017	0	Summer_1	Summer_1December	s1w2
6551	NH56	Whiteleys Road Molong	Orange	NH	A	5	B	20.4	December	Summer	2017	12	8	2017-12-08	Oct 17-April 18	19.534	22.2847	24.035	0	24	0	4.501	2017_December	2017	0	Summer_1	Summer_1December	s1w2
6551	NH57	Whiteleys Road Molong	Orange	NH	A	11	B	20.4	December	Summer	2017	12	8	2017-12-08	Oct 17-April 18	17.59	22.0941	26.096	0	24	0	8.506	2017_December	2017	0	Summer_1	Summer_1December	s1w2
6551	NHFROG	Wattle Flat	Bathurst	NH	A	9	T	23.5	December	Summer	2017	12	8	2017-12-08	Oct 17-April 18	15.612	19.7434	23.122	0	24	0	7.51	2017_December	2017	0	Summer_1	Summer_1December	s1w2
6551	NHSTUMP	Whiteleys Road Molong	Orange	NH	A	5	T	20.4	December	Summer	2017	12	8	2017-12-08	Oct 17-April 18	15.623	22.3992	37.618	2	24	0.0833333	21.995	2017_December	2017	1	Summer_1	Summer_1December	s1w2
6552	AH17	Hinton Reserve	Orange	AH	D	7	B	21.7	December	Summer	2017	12	9	2017-12-09	Oct 17-April 18	11.611	16.5592	22.13	0	24	0	10.519	2017_December	2017	0	Summer_1	Summer_1December	s1w2
6552	AH2	Wattle Flat	Bathurst	AH	D	5	B	24.4	December	Summer	2017	12	9	2017-12-09	Oct 17-April 18	13	17.2708	21.5	0	24	0	8.5	2017_December	2017	0	Summer_1	Summer_1December	s1w2
6552	AH20	Hinton Reserve	Orange	AH	D	5	B	21.7	December	Summer	2017	12	9	2017-12-09	Oct 17-April 18	11.052	16.0347	20.058	0	24	0	9.006	2017_December	2017	0	Summer_1	Summer_1December	s1w2
6552	AH21	Hinton Reserve	Orange	AH	D	4	B	21.7	December	Summer	2017	12	9	2017-12-09	Oct 17-April 18	10	15.375	22	0	24	0	12	2017_December	2017	0	Summer_1	Summer_1December	s1w2
6552	AH26	Molong Golf Club	Orange	AH	D	5	T	21.7	December	Summer	2017	12	9	2017-12-09	Oct 17-April 18	11	18.7292	25	0	24	0	14	2017_December	2017	0	Summer_1	Summer_1December	s1w2
6552	AH27	Molong Golf Club	Orange	AH	D	4	T	21.7	December	Summer	2017	12	9	2017-12-09	Oct 17-April 18	11.5	20	28	0	24	0	16.5	2017_December	2017	0	Summer_1	Summer_1December	s1w2
6552	AH29	Molong Golf Club	Orange	AH	A	9	T	21.7	December	Summer	2017	12	9	2017-12-09	Oct 17-April 18	16.071	18.1362	20.076	0	24	0	4.005	2017_December	2017	0	Summer_1	Summer_1December	s1w2
6552	AH3	Wattle Flat	Bathurst	AH	D	4	B	24.4	December	Summer	2017	12	9	2017-12-09	Oct 17-April 18	13.525	18.591	24.531	0	24	0	11.006	2017_December	2017	0	Summer_1	Summer_1December	s1w2
6552	AH32	Neville	Orange	AH	D	4	T	21.7	December	Summer	2017	12	9	2017-12-09	Oct 17-April 18	11.5	15.5833	21.5	0	24	0	10	2017_December	2017	0	Summer_1	Summer_1December	s1w2
6552	AH33	Neville	Orange	AH	D	4	B	21.7	December	Summer	2017	12	9	2017-12-09	Oct 17-April 18	10.58	16.4637	22.095	0	24	0	11.515	2017_December	2017	0	Summer_1	Summer_1December	s1w2
6552	AH33W	Whiteleys Road Molong	Orange	AH	D	10	T	21.7	December	Summer	2017	12	9	2017-12-09	Oct 17-April 18	12.5	18.375	24	0	24	0	11.5	2017_December	2017	0	Summer_1	Summer_1December	s1w2
6552	AH34	Neville	Orange	AH	D	7	T	21.7	December	Summer	2017	12	9	2017-12-09	Oct 17-April 18	9	17.5208	29	0	24	0	20	2017_December	2017	0	Summer_1	Summer_1December	s1w2
6552	AH35	Neville	Orange	AH	D	4	B	21.7	December	Summer	2017	12	9	2017-12-09	Oct 17-April 18	9.615	18.1887	28.632	0	24	0	19.017	2017_December	2017	0	Summer_1	Summer_1December	s1w2
6552	AH39	Whiteleys Road Molong	Orange	AH	D	4	T	21.7	December	Summer	2017	12	9	2017-12-09	Oct 17-April 18	11	19.4167	30	0	24	0	19	2017_December	2017	0	Summer_1	Summer_1December	s1w2
6552	AH40	Whiteleys Road Molong	Orange	AH	D	4	T	21.7	December	Summer	2017	12	9	2017-12-09	Oct 17-April 18	10	19.3333	30.5	0	24	0	20.5	2017_December	2017	0	Summer_1	Summer_1December	s1w2
6552	AH41	Whiteleys Road Molong	Orange	AH	D	6	T	21.7	December	Summer	2017	12	9	2017-12-09	Oct 17-April 18	10.5	19.4792	27.5	0	24	0	17	2017_December	2017	0	Summer_1	Summer_1December	s1w2
6552	AH42	Whiteleys Road Molong	Orange	AH	D	5	T	21.7	December	Summer	2017	12	9	2017-12-09	Oct 17-April 18	11	19.4167	26.5	0	24	0	15.5	2017_December	2017	0	Summer_1	Summer_1December	s1w2
6552	AH43	Wattle Flat	Bathurst	AH	A	3	T	24.4	December	Summer	2017	12	9	2017-12-09	Oct 17-April 18	14.635	20.1406	35.138	1	24	0.0416667	20.503	2017_December	2017	1	Summer_1	Summer_1December	s1w2
6552	AH44	Wattle Flat	Bathurst	AH	A	6	T	24.4	December	Summer	2017	12	9	2017-12-09	Oct 17-April 18	14.5	18.7292	23.5	0	24	0	9	2017_December	2017	0	Summer_1	Summer_1December	s1w2
6552	AH45	Wattle Flat	Bathurst	AH	A	4	B	24.4	December	Summer	2017	12	9	2017-12-09	Oct 17-April 18	13	18.1667	23.5	0	24	0	10.5	2017_December	2017	0	Summer_1	Summer_1December	s1w2
6552	AH50	Hinton Reserve	Orange	AH	D	8	T	21.7	December	Summer	2017	12	9	2017-12-09	Oct 17-April 18	12.601	17.0909	20.618	0	24	0	8.017	2017_December	2017	0	Summer_1	Summer_1December	s1w2
6552	AH55	Molong Golf Club	Orange	AH	D	5	T	21.7	December	Summer	2017	12	9	2017-12-09	Oct 17-April 18	13.115	19.4799	24.131	0	24	0	11.016	2017_December	2017	0	Summer_1	Summer_1December	s1w2
6552	AH59	Molong Golf Club	Orange	AH	D	5	T	21.7	December	Summer	2017	12	9	2017-12-09	Oct 17-April 18	12.5	18.75	25	0	24	0	12.5	2017_December	2017	0	Summer_1	Summer_1December	s1w2
6552	AH8	Whiteleys Road Molong	Orange	AH	D	3	T	21.7	December	Summer	2017	12	9	2017-12-09	Oct 17-April 18	12.637	19.1249	25.15	0	24	0	12.513	2017_December	2017	0	Summer_1	Summer_1December	s1w2
6552	AH9	Whiteleys Road Molong	Orange	AH	D	7	T	21.7	December	Summer	2017	12	9	2017-12-09	Oct 17-April 18	12.076	19.2125	26.594	0	24	0	14.518	2017_December	2017	0	Summer_1	Summer_1December	s1w2
6552	AHB	Molong Golf Club	Orange	AH	D	4	T	21.7	December	Summer	2017	12	9	2017-12-09	Oct 17-April 18	13.101	19.4204	25.111	0	24	0	12.01	2017_December	2017	0	Summer_1	Summer_1December	s1w2
6552	NH12	Whiteleys Road Molong	Orange	NH	D	7	B	21.7	December	Summer	2017	12	9	2017-12-09	Oct 17-April 18	10.539	21.8435	35.55	2	24	0.0833333	25.011	2017_December	2017	1	Summer_1	Summer_1December	s1w2
6552	NH13	Whiteleys Road Molong	Orange	NH	D	8	B	21.7	December	Summer	2017	12	9	2017-12-09	Oct 17-April 18	11.041	21.6923	36.545	3	24	0.125	25.504	2017_December	2017	1	Summer_1	Summer_1December	s1w2
6552	NH19	Hinton Reserve	Orange	NH	D	2	T	21.7	December	Summer	2017	12	9	2017-12-09	Oct 17-April 18	10.06	16.424	26.578	0	24	0	16.518	2017_December	2017	0	Summer_1	Summer_1December	s1w2
6552	NH48	Wattle Flat	Bathurst	NH	A	8	T	24.4	December	Summer	2017	12	9	2017-12-09	Oct 17-April 18	17.125	19.712	23.632	0	24	0	6.507	2017_December	2017	0	Summer_1	Summer_1December	s1w2
6552	NH53	Hinton Reserve	Orange	NH	D	10	T	21.7	December	Summer	2017	12	9	2017-12-09	Oct 17-April 18	12.632	15.8234	18.138	0	24	0	5.506	2017_December	2017	0	Summer_1	Summer_1December	s1w2
6552	NH54	Hinton Reserve	Orange	NH	D	7	T	21.7	December	Summer	2017	12	9	2017-12-09	Oct 17-April 18	11.581	16.0719	21.603	0	24	0	10.022	2017_December	2017	0	Summer_1	Summer_1December	s1w2
6552	NH56	Whiteleys Road Molong	Orange	NH	A	5	B	21.7	December	Summer	2017	12	9	2017-12-09	Oct 17-April 18	16.531	20.6797	23.535	0	24	0	7.004	2017_December	2017	0	Summer_1	Summer_1December	s1w2
6552	NH57	Whiteleys Road Molong	Orange	NH	A	11	B	21.7	December	Summer	2017	12	9	2017-12-09	Oct 17-April 18	14.084	20.1336	24.096	0	24	0	10.012	2017_December	2017	0	Summer_1	Summer_1December	s1w2
6552	NHFROG	Wattle Flat	Bathurst	NH	A	9	T	24.4	December	Summer	2017	12	9	2017-12-09	Oct 17-April 18	16.113	18.9718	21.621	0	24	0	5.508	2017_December	2017	0	Summer_1	Summer_1December	s1w2
6552	NHSTUMP	Whiteleys Road Molong	Orange	NH	A	5	T	21.7	December	Summer	2017	12	9	2017-12-09	Oct 17-April 18	11.611	21.1664	38.116	3	24	0.125	26.505	2017_December	2017	1	Summer_1	Summer_1December	s1w2
6553	AH17	Hinton Reserve	Orange	AH	D	7	B	25.2	December	Summer	2017	12	10	2017-12-10	Oct 17-April 18	12.113	18.3948	25.131	0	24	0	13.018	2017_December	2017	0	Summer_1	Summer_1December	s1w2
6553	AH2	Wattle Flat	Bathurst	AH	D	5	B	27.3	December	Summer	2017	12	10	2017-12-10	Oct 17-April 18	13	19.1875	26.5	0	24	0	13.5	2017_December	2017	0	Summer_1	Summer_1December	s1w2
6553	AH20	Hinton Reserve	Orange	AH	D	5	B	25.2	December	Summer	2017	12	10	2017-12-10	Oct 17-April 18	11.052	18.1605	23.558	0	24	0	12.506	2017_December	2017	0	Summer_1	Summer_1December	s1w2
6553	AH21	Hinton Reserve	Orange	AH	D	4	B	25.2	December	Summer	2017	12	10	2017-12-10	Oct 17-April 18	10	17.4792	25.5	0	24	0	15.5	2017_December	2017	0	Summer_1	Summer_1December	s1w2
6553	AH26	Molong Golf Club	Orange	AH	D	5	T	25.2	December	Summer	2017	12	10	2017-12-10	Oct 17-April 18	12	21.25	29.5	0	24	0	17.5	2017_December	2017	0	Summer_1	Summer_1December	s1w2
6553	AH27	Molong Golf Club	Orange	AH	D	4	T	25.2	December	Summer	2017	12	10	2017-12-10	Oct 17-April 18	12	22.2708	30	0	24	0	18	2017_December	2017	0	Summer_1	Summer_1December	s1w2
6553	AH29	Molong Golf Club	Orange	AH	A	9	T	25.2	December	Summer	2017	12	10	2017-12-10	Oct 17-April 18	16.071	19.2413	22.577	0	24	0	6.506	2017_December	2017	0	Summer_1	Summer_1December	s1w2
6553	AH3	Wattle Flat	Bathurst	AH	D	4	B	27.3	December	Summer	2017	12	10	2017-12-10	Oct 17-April 18	13.525	20.6749	27.031	0	24	0	13.506	2017_December	2017	0	Summer_1	Summer_1December	s1w2
6553	AH32	Neville	Orange	AH	D	4	T	25.2	December	Summer	2017	12	10	2017-12-10	Oct 17-April 18	12.5	17.3958	22.5	0	24	0	10	2017_December	2017	0	Summer_1	Summer_1December	s1w2
6553	AH33	Neville	Orange	AH	D	4	B	25.2	December	Summer	2017	12	10	2017-12-10	Oct 17-April 18	12.083	19.7581	26.596	0	24	0	14.513	2017_December	2017	0	Summer_1	Summer_1December	s1w2
6553	AH33W	Whiteleys Road Molong	Orange	AH	D	10	T	25.2	December	Summer	2017	12	10	2017-12-10	Oct 17-April 18	14	20.75	27	0	24	0	13	2017_December	2017	0	Summer_1	Summer_1December	s1w2
6553	AH34	Neville	Orange	AH	D	7	T	25.2	December	Summer	2017	12	10	2017-12-10	Oct 17-April 18	10.5	20.9167	35	0	24	0	24.5	2017_December	2017	0	Summer_1	Summer_1December	s1w2
6553	AH35	Neville	Orange	AH	D	4	B	25.2	December	Summer	2017	12	10	2017-12-10	Oct 17-April 18	11.118	21.1489	30.631	0	24	0	19.513	2017_December	2017	0	Summer_1	Summer_1December	s1w2
6553	AH39	Whiteleys Road Molong	Orange	AH	D	4	T	25.2	December	Summer	2017	12	10	2017-12-10	Oct 17-April 18	12	22.6875	36.5	3	24	0.125	24.5	2017_December	2017	1	Summer_1	Summer_1December	s1w2
6553	AH40	Whiteleys Road Molong	Orange	AH	D	4	T	25.2	December	Summer	2017	12	10	2017-12-10	Oct 17-April 18	12	22.5417	36	3	24	0.125	24	2017_December	2017	1	Summer_1	Summer_1December	s1w2
6553	AH41	Whiteleys Road Molong	Orange	AH	D	6	T	25.2	December	Summer	2017	12	10	2017-12-10	Oct 17-April 18	12.5	22.3125	31.5	0	24	0	19	2017_December	2017	0	Summer_1	Summer_1December	s1w2
6553	AH42	Whiteleys Road Molong	Orange	AH	D	5	T	25.2	December	Summer	2017	12	10	2017-12-10	Oct 17-April 18	13	21.9375	29.5	0	24	0	16.5	2017_December	2017	0	Summer_1	Summer_1December	s1w2
6553	AH43	Wattle Flat	Bathurst	AH	A	3	T	27.3	December	Summer	2017	12	10	2017-12-10	Oct 17-April 18	14.635	21.7034	38.131	1	24	0.0416667	23.496	2017_December	2017	1	Summer_1	Summer_1December	s1w2
6553	AH44	Wattle Flat	Bathurst	AH	A	6	T	27.3	December	Summer	2017	12	10	2017-12-10	Oct 17-April 18	14.5	20.4792	26	0	24	0	11.5	2017_December	2017	0	Summer_1	Summer_1December	s1w2
6553	AH45	Wattle Flat	Bathurst	AH	A	4	B	27.3	December	Summer	2017	12	10	2017-12-10	Oct 17-April 18	13	20.1042	25.5	0	24	0	12.5	2017_December	2017	0	Summer_1	Summer_1December	s1w2
6553	AH50	Hinton Reserve	Orange	AH	D	8	T	25.2	December	Summer	2017	12	10	2017-12-10	Oct 17-April 18	13.103	18.8642	23.12	0	24	0	10.017	2017_December	2017	0	Summer_1	Summer_1December	s1w2
6553	AH55	Molong Golf Club	Orange	AH	D	5	T	25.2	December	Summer	2017	12	10	2017-12-10	Oct 17-April 18	13.617	23.0646	30.628	0	24	0	17.011	2017_December	2017	0	Summer_1	Summer_1December	s1w2
6553	AH59	Molong Golf Club	Orange	AH	D	5	T	25.2	December	Summer	2017	12	10	2017-12-10	Oct 17-April 18	13.5	21.4167	29.5	0	24	0	16	2017_December	2017	0	Summer_1	Summer_1December	s1w2
6553	AH8	Whiteleys Road Molong	Orange	AH	D	3	T	25.2	December	Summer	2017	12	10	2017-12-10	Oct 17-April 18	14.14	21.814	27.65	0	24	0	13.51	2017_December	2017	0	Summer_1	Summer_1December	s1w2
6553	AH9	Whiteleys Road Molong	Orange	AH	D	7	T	25.2	December	Summer	2017	12	10	2017-12-10	Oct 17-April 18	14.081	22.2564	30.092	0	24	0	16.011	2017_December	2017	0	Summer_1	Summer_1December	s1w2
6553	AHB	Molong Golf Club	Orange	AH	D	4	T	25.2	December	Summer	2017	12	10	2017-12-10	Oct 17-April 18	14.103	23.0046	29.61	0	24	0	15.507	2017_December	2017	0	Summer_1	Summer_1December	s1w2
6553	NH12	Whiteleys Road Molong	Orange	NH	D	7	B	25.2	December	Summer	2017	12	10	2017-12-10	Oct 17-April 18	11.041	24.8209	40.538	5	24	0.208333	29.497	2017_December	2017	1	Summer_1	Summer_1December	s1w2
6553	NH13	Whiteleys Road Molong	Orange	NH	D	8	B	25.2	December	Summer	2017	12	10	2017-12-10	Oct 17-April 18	12.042	24.7957	41.538	7	24	0.291667	29.496	2017_December	2017	1	Summer_1	Summer_1December	s1w2
6553	NH19	Hinton Reserve	Orange	NH	D	2	T	25.2	December	Summer	2017	12	10	2017-12-10	Oct 17-April 18	10.06	18.9049	31.575	0	24	0	21.515	2017_December	2017	0	Summer_1	Summer_1December	s1w2
6553	NH48	Wattle Flat	Bathurst	NH	A	8	T	27.3	December	Summer	2017	12	10	2017-12-10	Oct 17-April 18	16.624	20.5875	25.633	0	24	0	9.009	2017_December	2017	0	Summer_1	Summer_1December	s1w2
6553	NH53	Hinton Reserve	Orange	NH	D	10	T	25.2	December	Summer	2017	12	10	2017-12-10	Oct 17-April 18	12.632	16.6365	19.639	0	24	0	7.007	2017_December	2017	0	Summer_1	Summer_1December	s1w2
6553	NH54	Hinton Reserve	Orange	NH	D	7	T	25.2	December	Summer	2017	12	10	2017-12-10	Oct 17-April 18	11.079	17.5323	25.605	0	24	0	14.526	2017_December	2017	0	Summer_1	Summer_1December	s1w2
6553	NH56	Whiteleys Road Molong	Orange	NH	A	5	B	25.2	December	Summer	2017	12	10	2017-12-10	Oct 17-April 18	17.532	22.3885	26.035	0	24	0	8.503	2017_December	2017	0	Summer_1	Summer_1December	s1w2
6553	NH57	Whiteleys Road Molong	Orange	NH	A	11	B	25.2	December	Summer	2017	12	10	2017-12-10	Oct 17-April 18	15.086	22.2599	26.596	0	24	0	11.51	2017_December	2017	0	Summer_1	Summer_1December	s1w2
6553	NHFROG	Wattle Flat	Bathurst	NH	A	9	T	27.3	December	Summer	2017	12	10	2017-12-10	Oct 17-April 18	15.612	20.2647	24.123	0	24	0	8.511	2017_December	2017	0	Summer_1	Summer_1December	s1w2
6553	NHSTUMP	Whiteleys Road Molong	Orange	NH	A	5	T	25.2	December	Summer	2017	12	10	2017-12-10	Oct 17-April 18	12.113	23.0204	41.106	4	24	0.166667	28.993	2017_December	2017	1	Summer_1	Summer_1December	s1w2
6554	AH17	Hinton Reserve	Orange	AH	D	7	B	27	December	Summer	2017	12	11	2017-12-11	Oct 17-April 18	14.118	20.3349	26.631	0	24	0	12.513	2017_December	2017	0	Summer_1	Summer_1December	s1w3
6554	AH2	Wattle Flat	Bathurst	AH	D	5	B	29	December	Summer	2017	12	11	2017-12-11	Oct 17-April 18	14	21.5833	29	0	24	0	15	2017_December	2017	0	Summer_1	Summer_1December	s1w3
6554	AH20	Hinton Reserve	Orange	AH	D	5	B	27	December	Summer	2017	12	11	2017-12-11	Oct 17-April 18	13.054	20.0989	25.059	0	24	0	12.005	2017_December	2017	0	Summer_1	Summer_1December	s1w3
6554	AH21	Hinton Reserve	Orange	AH	D	4	B	27	December	Summer	2017	12	11	2017-12-11	Oct 17-April 18	12.5	19.4583	27	0	24	0	14.5	2017_December	2017	0	Summer_1	Summer_1December	s1w3
6554	AH26	Molong Golf Club	Orange	AH	D	5	T	27	December	Summer	2017	12	11	2017-12-11	Oct 17-April 18	15.5	24	30.5	0	24	0	15	2017_December	2017	0	Summer_1	Summer_1December	s1w3
6554	AH27	Molong Golf Club	Orange	AH	D	4	T	27	December	Summer	2017	12	11	2017-12-11	Oct 17-April 18	15.5	24.8333	32	0	24	0	16.5	2017_December	2017	0	Summer_1	Summer_1December	s1w3
6554	AH29	Molong Golf Club	Orange	AH	A	9	T	27	December	Summer	2017	12	11	2017-12-11	Oct 17-April 18	19.075	21.7434	24.578	0	24	0	5.503	2017_December	2017	0	Summer_1	Summer_1December	s1w3
6554	AH3	Wattle Flat	Bathurst	AH	D	4	B	29	December	Summer	2017	12	11	2017-12-11	Oct 17-April 18	14.025	22.7171	29.031	0	24	0	15.006	2017_December	2017	0	Summer_1	Summer_1December	s1w3
6554	AH32	Neville	Orange	AH	D	4	T	27	December	Summer	2017	12	11	2017-12-11	Oct 17-April 18	15	19.6458	25.5	0	24	0	10.5	2017_December	2017	0	Summer_1	Summer_1December	s1w3
6554	AH33	Neville	Orange	AH	D	4	B	27	December	Summer	2017	12	11	2017-12-11	Oct 17-April 18	15.088	22.4265	29.095	0	24	0	14.007	2017_December	2017	0	Summer_1	Summer_1December	s1w3
6554	AH33W	Whiteleys Road Molong	Orange	AH	D	10	T	27	December	Summer	2017	12	11	2017-12-11	Oct 17-April 18	17	23.3333	29	0	24	0	12	2017_December	2017	0	Summer_1	Summer_1December	s1w3
6554	AH34	Neville	Orange	AH	D	7	T	27	December	Summer	2017	12	11	2017-12-11	Oct 17-April 18	12.5	22.5208	33	0	24	0	20.5	2017_December	2017	0	Summer_1	Summer_1December	s1w3
6554	AH35	Neville	Orange	AH	D	4	B	27	December	Summer	2017	12	11	2017-12-11	Oct 17-April 18	14.124	23.9834	34.127	0	24	0	20.003	2017_December	2017	0	Summer_1	Summer_1December	s1w3
6554	AH39	Whiteleys Road Molong	Orange	AH	D	4	T	27	December	Summer	2017	12	11	2017-12-11	Oct 17-April 18	15.5	24.7083	36	1	24	0.0416667	20.5	2017_December	2017	1	Summer_1	Summer_1December	s1w3
6554	AH40	Whiteleys Road Molong	Orange	AH	D	4	T	27	December	Summer	2017	12	11	2017-12-11	Oct 17-April 18	15	24.5	35.5	2	24	0.0833333	20.5	2017_December	2017	1	Summer_1	Summer_1December	s1w3
6554	AH41	Whiteleys Road Molong	Orange	AH	D	6	T	27	December	Summer	2017	12	11	2017-12-11	Oct 17-April 18	15.5	24.8542	33.5	0	24	0	18	2017_December	2017	0	Summer_1	Summer_1December	s1w3
6554	AH42	Whiteleys Road Molong	Orange	AH	D	5	T	27	December	Summer	2017	12	11	2017-12-11	Oct 17-April 18	16	24.5208	32	0	24	0	16	2017_December	2017	0	Summer_1	Summer_1December	s1w3
6554	AH43	Wattle Flat	Bathurst	AH	A	3	T	29	December	Summer	2017	12	11	2017-12-11	Oct 17-April 18	15.136	23.3923	37.134	1	24	0.0416667	21.998	2017_December	2017	1	Summer_1	Summer_1December	s1w3
6554	AH44	Wattle Flat	Bathurst	AH	A	6	T	29	December	Summer	2017	12	11	2017-12-11	Oct 17-April 18	15	22.4167	28	0	24	0	13	2017_December	2017	0	Summer_1	Summer_1December	s1w3
6554	AH45	Wattle Flat	Bathurst	AH	A	4	B	29	December	Summer	2017	12	11	2017-12-11	Oct 17-April 18	14	22.25	28.5	0	24	0	14.5	2017_December	2017	0	Summer_1	Summer_1December	s1w3
6554	AH50	Hinton Reserve	Orange	AH	D	8	T	27	December	Summer	2017	12	11	2017-12-11	Oct 17-April 18	15.108	20.8671	25.121	0	24	0	10.013	2017_December	2017	0	Summer_1	Summer_1December	s1w3
6554	AH55	Molong Golf Club	Orange	AH	D	5	T	27	December	Summer	2017	12	11	2017-12-11	Oct 17-April 18	17.625	25.5868	30.628	0	24	0	13.003	2017_December	2017	0	Summer_1	Summer_1December	s1w3
6554	AH59	Molong Golf Club	Orange	AH	D	5	T	27	December	Summer	2017	12	11	2017-12-11	Oct 17-April 18	17	24.1458	31	0	24	0	14	2017_December	2017	0	Summer_1	Summer_1December	s1w3
6554	AH8	Whiteleys Road Molong	Orange	AH	D	3	T	27	December	Summer	2017	12	11	2017-12-11	Oct 17-April 18	16.644	24.4405	30.149	0	24	0	13.505	2017_December	2017	0	Summer_1	Summer_1December	s1w3
6554	AH9	Whiteleys Road Molong	Orange	AH	D	7	T	27	December	Summer	2017	12	11	2017-12-11	Oct 17-April 18	16.586	24.362	31.59	0	24	0	15.004	2017_December	2017	0	Summer_1	Summer_1December	s1w3
6554	AHB	Molong Golf Club	Orange	AH	D	4	T	27	December	Summer	2017	12	11	2017-12-11	Oct 17-April 18	17.607	25.6096	31.109	0	24	0	13.502	2017_December	2017	0	Summer_1	Summer_1December	s1w3
6554	NH12	Whiteleys Road Molong	Orange	NH	D	7	B	27	December	Summer	2017	12	11	2017-12-11	Oct 17-April 18	14.047	26.4264	42.034	6	24	0.25	27.987	2017_December	2017	1	Summer_1	Summer_1December	s1w3
6554	NH13	Whiteleys Road Molong	Orange	NH	D	8	B	27	December	Summer	2017	12	11	2017-12-11	Oct 17-April 18	15.046	27.1295	44.034	6	24	0.25	28.988	2017_December	2017	1	Summer_1	Summer_1December	s1w3
6554	NH19	Hinton Reserve	Orange	NH	D	2	T	27	December	Summer	2017	12	11	2017-12-11	Oct 17-April 18	12.565	20.261	31.076	0	24	0	18.511	2017_December	2017	0	Summer_1	Summer_1December	s1w3
6554	NH48	Wattle Flat	Bathurst	NH	A	8	T	29	December	Summer	2017	12	11	2017-12-11	Oct 17-April 18	18.628	22.5894	27.133	0	24	0	8.505	2017_December	2017	0	Summer_1	Summer_1December	s1w3
6554	NH53	Hinton Reserve	Orange	NH	D	10	T	27	December	Summer	2017	12	11	2017-12-11	Oct 17-April 18	14.635	18.4295	21.14	0	24	0	6.505	2017_December	2017	0	Summer_1	Summer_1December	s1w3
6554	NH54	Hinton Reserve	Orange	NH	D	7	T	27	December	Summer	2017	12	11	2017-12-11	Oct 17-April 18	13.588	19.724	26.105	0	24	0	12.517	2017_December	2017	0	Summer_1	Summer_1December	s1w3
6554	NH56	Whiteleys Road Molong	Orange	NH	A	5	B	27	December	Summer	2017	12	11	2017-12-11	Oct 17-April 18	20.534	25.0765	28.035	0	24	0	7.501	2017_December	2017	0	Summer_1	Summer_1December	s1w3
6554	NH57	Whiteleys Road Molong	Orange	NH	A	11	B	27	December	Summer	2017	12	11	2017-12-11	Oct 17-April 18	18.091	25.011	29.594	0	24	0	11.503	2017_December	2017	0	Summer_1	Summer_1December	s1w3
6554	NHFROG	Wattle Flat	Bathurst	NH	A	9	T	29	December	Summer	2017	12	11	2017-12-11	Oct 17-April 18	16.614	22.433	26.623	0	24	0	10.009	2017_December	2017	0	Summer_1	Summer_1December	s1w3
6554	NHSTUMP	Whiteleys Road Molong	Orange	NH	A	5	T	27	December	Summer	2017	12	11	2017-12-11	Oct 17-April 18	15.121	25.3349	41.106	4	24	0.166667	25.985	2017_December	2017	1	Summer_1	Summer_1December	s1w3
6555	AH17	Hinton Reserve	Orange	AH	D	7	B	28.2	December	Summer	2017	12	12	2017-12-12	Oct 17-April 18	16.122	21.5235	27.63	0	24	0	11.508	2017_December	2017	0	Summer_1	Summer_1December	s1w3
6555	AH2	Wattle Flat	Bathurst	AH	D	5	B	30.1	December	Summer	2017	12	12	2017-12-12	Oct 17-April 18	16.5	22.4583	30.5	0	24	0	14	2017_December	2017	0	Summer_1	Summer_1December	s1w3
6555	AH20	Hinton Reserve	Orange	AH	D	5	B	28.2	December	Summer	2017	12	12	2017-12-12	Oct 17-April 18	15.055	21.2243	26.559	0	24	0	11.504	2017_December	2017	0	Summer_1	Summer_1December	s1w3
6555	AH21	Hinton Reserve	Orange	AH	D	4	B	28.2	December	Summer	2017	12	12	2017-12-12	Oct 17-April 18	14	20.7917	29.5	0	24	0	15.5	2017_December	2017	0	Summer_1	Summer_1December	s1w3
6555	AH26	Molong Golf Club	Orange	AH	D	5	T	28.2	December	Summer	2017	12	12	2017-12-12	Oct 17-April 18	17.5	25.1667	32	0	24	0	14.5	2017_December	2017	0	Summer_1	Summer_1December	s1w3
6555	AH27	Molong Golf Club	Orange	AH	D	4	T	28.2	December	Summer	2017	12	12	2017-12-12	Oct 17-April 18	17.5	25.8542	33	0	24	0	15.5	2017_December	2017	0	Summer_1	Summer_1December	s1w3
6555	AH29	Molong Golf Club	Orange	AH	A	9	T	28.2	December	Summer	2017	12	12	2017-12-12	Oct 17-April 18	20.576	23.1816	26.078	0	24	0	5.502	2017_December	2017	0	Summer_1	Summer_1December	s1w3
6555	AH3	Wattle Flat	Bathurst	AH	D	4	B	30.1	December	Summer	2017	12	12	2017-12-12	Oct 17-April 18	16.528	23.551	29.031	0	24	0	12.503	2017_December	2017	0	Summer_1	Summer_1December	s1w3
6555	AH32	Neville	Orange	AH	D	4	T	28.2	December	Summer	2017	12	12	2017-12-12	Oct 17-April 18	16.5	20.7708	25.5	0	24	0	9	2017_December	2017	0	Summer_1	Summer_1December	s1w3
6555	AH33	Neville	Orange	AH	D	4	B	28.2	December	Summer	2017	12	12	2017-12-12	Oct 17-April 18	16.59	23.573	30.094	0	24	0	13.504	2017_December	2017	0	Summer_1	Summer_1December	s1w3
6555	AH33W	Whiteleys Road Molong	Orange	AH	D	10	T	28.2	December	Summer	2017	12	12	2017-12-12	Oct 17-April 18	18	24.375	30	0	24	0	12	2017_December	2017	0	Summer_1	Summer_1December	s1w3
6555	AH34	Neville	Orange	AH	D	7	T	28.2	December	Summer	2017	12	12	2017-12-12	Oct 17-April 18	14.5	23.6458	34	0	24	0	19.5	2017_December	2017	0	Summer_1	Summer_1December	s1w3
6555	AH35	Neville	Orange	AH	D	4	B	28.2	December	Summer	2017	12	12	2017-12-12	Oct 17-April 18	15.125	24.4839	33.628	0	24	0	18.503	2017_December	2017	0	Summer_1	Summer_1December	s1w3
6555	AH39	Whiteleys Road Molong	Orange	AH	D	4	T	28.2	December	Summer	2017	12	12	2017-12-12	Oct 17-April 18	16.5	26.375	41	5	24	0.208333	24.5	2017_December	2017	1	Summer_1	Summer_1December	s1w3
6555	AH40	Whiteleys Road Molong	Orange	AH	D	4	T	28.2	December	Summer	2017	12	12	2017-12-12	Oct 17-April 18	16	25.8333	39.5	4	24	0.166667	23.5	2017_December	2017	1	Summer_1	Summer_1December	s1w3
6555	AH41	Whiteleys Road Molong	Orange	AH	D	6	T	28.2	December	Summer	2017	12	12	2017-12-12	Oct 17-April 18	16	25.6667	34.5	0	24	0	18.5	2017_December	2017	0	Summer_1	Summer_1December	s1w3
6555	AH42	Whiteleys Road Molong	Orange	AH	D	5	T	28.2	December	Summer	2017	12	12	2017-12-12	Oct 17-April 18	16.5	25.2917	32.5	0	24	0	16	2017_December	2017	0	Summer_1	Summer_1December	s1w3
6555	AH43	Wattle Flat	Bathurst	AH	A	3	T	30.1	December	Summer	2017	12	12	2017-12-12	Oct 17-April 18	17.641	24.1643	38.131	1	24	0.0416667	20.49	2017_December	2017	1	Summer_1	Summer_1December	s1w3
6555	AH44	Wattle Flat	Bathurst	AH	A	6	T	30.1	December	Summer	2017	12	12	2017-12-12	Oct 17-April 18	18	23.5208	28.5	0	24	0	10.5	2017_December	2017	0	Summer_1	Summer_1December	s1w3
6555	AH45	Wattle Flat	Bathurst	AH	A	4	B	30.1	December	Summer	2017	12	12	2017-12-12	Oct 17-April 18	16.5	23.1667	29	0	24	0	12.5	2017_December	2017	0	Summer_1	Summer_1December	s1w3
6555	AH50	Hinton Reserve	Orange	AH	D	8	T	28.2	December	Summer	2017	12	12	2017-12-12	Oct 17-April 18	17.113	22.0143	26.121	0	24	0	9.008	2017_December	2017	0	Summer_1	Summer_1December	s1w3
6555	AH55	Molong Golf Club	Orange	AH	D	5	T	28.2	December	Summer	2017	12	12	2017-12-12	Oct 17-April 18	19.628	26.9409	35.12	1	24	0.0416667	15.492	2017_December	2017	1	Summer_1	Summer_1December	s1w3
6555	AH59	Molong Golf Club	Orange	AH	D	5	T	28.2	December	Summer	2017	12	12	2017-12-12	Oct 17-April 18	19	25.8333	33	0	24	0	14	2017_December	2017	0	Summer_1	Summer_1December	s1w3
6555	AH8	Whiteleys Road Molong	Orange	AH	D	3	T	28.2	December	Summer	2017	12	12	2017-12-12	Oct 17-April 18	18.146	25.1697	30.648	0	24	0	12.502	2017_December	2017	0	Summer_1	Summer_1December	s1w3
6555	AH9	Whiteleys Road Molong	Orange	AH	D	7	T	28.2	December	Summer	2017	12	12	2017-12-12	Oct 17-April 18	18.088	25.4663	33.089	0	24	0	15.001	2017_December	2017	0	Summer_1	Summer_1December	s1w3
6555	AHB	Molong Golf Club	Orange	AH	D	4	T	28.2	December	Summer	2017	12	12	2017-12-12	Oct 17-April 18	19.609	27.1513	33.107	0	24	0	13.498	2017_December	2017	0	Summer_1	Summer_1December	s1w3
6555	NH12	Whiteleys Road Molong	Orange	NH	D	7	B	28.2	December	Summer	2017	12	12	2017-12-12	Oct 17-April 18	15.55	27.4679	42.533	6	24	0.25	26.983	2017_December	2017	1	Summer_1	Summer_1December	s1w3
6555	NH13	Whiteleys Road Molong	Orange	NH	D	8	B	28.2	December	Summer	2017	12	12	2017-12-12	Oct 17-April 18	16.547	27.7132	44.034	7	24	0.291667	27.487	2017_December	2017	1	Summer_1	Summer_1December	s1w3
6555	NH19	Hinton Reserve	Orange	NH	D	2	T	28.2	December	Summer	2017	12	12	2017-12-12	Oct 17-April 18	14.569	21.5118	33.573	0	24	0	19.004	2017_December	2017	0	Summer_1	Summer_1December	s1w3
6555	NH48	Wattle Flat	Bathurst	NH	A	8	T	30.1	December	Summer	2017	12	12	2017-12-12	Oct 17-April 18	20.63	23.6528	27.133	0	24	0	6.503	2017_December	2017	0	Summer_1	Summer_1December	s1w3
6555	NH53	Hinton Reserve	Orange	NH	D	10	T	28.2	December	Summer	2017	12	12	2017-12-12	Oct 17-April 18	16.136	19.4511	22.14	0	24	0	6.004	2017_December	2017	0	Summer_1	Summer_1December	s1w3
6555	NH54	Hinton Reserve	Orange	NH	D	7	T	28.2	December	Summer	2017	12	12	2017-12-12	Oct 17-April 18	15.092	20.5585	26.605	0	24	0	11.513	2017_December	2017	0	Summer_1	Summer_1December	s1w3
6555	NH56	Whiteleys Road Molong	Orange	NH	A	5	B	28.2	December	Summer	2017	12	12	2017-12-12	Oct 17-April 18	21.534	25.9724	29.035	0	24	0	7.501	2017_December	2017	0	Summer_1	Summer_1December	s1w3
6555	NH57	Whiteleys Road Molong	Orange	NH	A	11	B	28.2	December	Summer	2017	12	12	2017-12-12	Oct 17-April 18	19.092	25.782	30.094	0	24	0	11.002	2017_December	2017	0	Summer_1	Summer_1December	s1w3
6555	NHFROG	Wattle Flat	Bathurst	NH	A	9	T	30.1	December	Summer	2017	12	12	2017-12-12	Oct 17-April 18	19.118	23.3718	26.623	0	24	0	7.505	2017_December	2017	0	Summer_1	Summer_1December	s1w3
6555	NHSTUMP	Whiteleys Road Molong	Orange	NH	A	5	T	28.2	December	Summer	2017	12	12	2017-12-12	Oct 17-April 18	16.124	26.3559	41.604	4	24	0.166667	25.48	2017_December	2017	1	Summer_1	Summer_1December	s1w3
6556	AH17	Hinton Reserve	Orange	AH	D	7	B	29.7	December	Summer	2017	12	13	2017-12-13	Oct 17-April 18	16.122	22.524	28.13	0	24	0	12.008	2017_December	2017	0	Summer_1	Summer_1December	s1w3
6556	AH2	Wattle Flat	Bathurst	AH	D	5	B	31.5	December	Summer	2017	12	13	2017-12-13	Oct 17-April 18	16.5	23.8958	32	0	24	0	15.5	2017_December	2017	0	Summer_1	Summer_1December	s1w3
6556	AH20	Hinton Reserve	Orange	AH	D	5	B	29.7	December	Summer	2017	12	13	2017-12-13	Oct 17-April 18	15.055	22.3911	28.058	0	24	0	13.003	2017_December	2017	0	Summer_1	Summer_1December	s1w3
6556	AH21	Hinton Reserve	Orange	AH	D	4	B	29.7	December	Summer	2017	12	13	2017-12-13	Oct 17-April 18	14.5	22.375	33	0	24	0	18.5	2017_December	2017	0	Summer_1	Summer_1December	s1w3
6556	AH26	Molong Golf Club	Orange	AH	D	5	T	29.7	December	Summer	2017	12	13	2017-12-13	Oct 17-April 18	17	25.625	32.5	0	24	0	15.5	2017_December	2017	0	Summer_1	Summer_1December	s1w3
6556	AH27	Molong Golf Club	Orange	AH	D	4	T	29.7	December	Summer	2017	12	13	2017-12-13	Oct 17-April 18	17	26.5417	34	0	24	0	17	2017_December	2017	0	Summer_1	Summer_1December	s1w3
6556	AH29	Molong Golf Club	Orange	AH	A	9	T	29.7	December	Summer	2017	12	13	2017-12-13	Oct 17-April 18	21.077	24.0777	27.078	0	24	0	6.001	2017_December	2017	0	Summer_1	Summer_1December	s1w3
6556	AH3	Wattle Flat	Bathurst	AH	D	4	B	31.5	December	Summer	2017	12	13	2017-12-13	Oct 17-April 18	16.528	24.8633	32.03	0	24	0	15.502	2017_December	2017	0	Summer_1	Summer_1December	s1w3
6556	AH32	Neville	Orange	AH	D	4	T	29.7	December	Summer	2017	12	13	2017-12-13	Oct 17-April 18	17.5	22.3958	28.5	0	24	0	11	2017_December	2017	0	Summer_1	Summer_1December	s1w3
6556	AH33	Neville	Orange	AH	D	4	B	29.7	December	Summer	2017	12	13	2017-12-13	Oct 17-April 18	17.091	24.7812	31.593	0	24	0	14.502	2017_December	2017	0	Summer_1	Summer_1December	s1w3
6556	AH33W	Whiteleys Road Molong	Orange	AH	D	10	T	29.7	December	Summer	2017	12	13	2017-12-13	Oct 17-April 18	19	25.3958	31.5	0	24	0	12.5	2017_December	2017	0	Summer_1	Summer_1December	s1w3
6556	AH34	Neville	Orange	AH	D	7	T	29.7	December	Summer	2017	12	13	2017-12-13	Oct 17-April 18	14.5	25.0833	37.5	2	24	0.0833333	23	2017_December	2017	1	Summer_1	Summer_1December	s1w3
6556	AH35	Neville	Orange	AH	D	4	B	29.7	December	Summer	2017	12	13	2017-12-13	Oct 17-April 18	16.127	25.7752	36.124	1	24	0.0416667	19.997	2017_December	2017	1	Summer_1	Summer_1December	s1w3
6556	AH39	Whiteleys Road Molong	Orange	AH	D	4	T	29.7	December	Summer	2017	12	13	2017-12-13	Oct 17-April 18	17.5	27.9375	44.5	5	24	0.208333	27	2017_December	2017	1	Summer_1	Summer_1December	s1w3
6556	AH40	Whiteleys Road Molong	Orange	AH	D	4	T	29.7	December	Summer	2017	12	13	2017-12-13	Oct 17-April 18	17	26.7292	40.5	4	24	0.166667	23.5	2017_December	2017	1	Summer_1	Summer_1December	s1w3
6556	AH41	Whiteleys Road Molong	Orange	AH	D	6	T	29.7	December	Summer	2017	12	13	2017-12-13	Oct 17-April 18	17	26.6042	35.5	2	24	0.0833333	18.5	2017_December	2017	1	Summer_1	Summer_1December	s1w3
6556	AH42	Whiteleys Road Molong	Orange	AH	D	5	T	29.7	December	Summer	2017	12	13	2017-12-13	Oct 17-April 18	17.5	26.2292	34	0	24	0	16.5	2017_December	2017	0	Summer_1	Summer_1December	s1w3
6556	AH43	Wattle Flat	Bathurst	AH	A	3	T	31.5	December	Summer	2017	12	13	2017-12-13	Oct 17-April 18	17.641	25.6423	41.622	2	24	0.0833333	23.981	2017_December	2017	1	Summer_1	Summer_1December	s1w3
6556	AH44	Wattle Flat	Bathurst	AH	A	6	T	31.5	December	Summer	2017	12	13	2017-12-13	Oct 17-April 18	17.5	24.5417	30.5	0	24	0	13	2017_December	2017	0	Summer_1	Summer_1December	s1w3
6556	AH45	Wattle Flat	Bathurst	AH	A	4	B	31.5	December	Summer	2017	12	13	2017-12-13	Oct 17-April 18	16.5	24.4167	31	0	24	0	14.5	2017_December	2017	0	Summer_1	Summer_1December	s1w3
6556	AH50	Hinton Reserve	Orange	AH	D	8	T	29.7	December	Summer	2017	12	13	2017-12-13	Oct 17-April 18	17.614	23.1815	27.621	0	24	0	10.007	2017_December	2017	0	Summer_1	Summer_1December	s1w3
6556	AH55	Molong Golf Club	Orange	AH	D	5	T	29.7	December	Summer	2017	12	13	2017-12-13	Oct 17-April 18	18.626	27.3155	32.625	0	24	0	13.999	2017_December	2017	0	Summer_1	Summer_1December	s1w3
6556	AH59	Molong Golf Club	Orange	AH	D	5	T	29.7	December	Summer	2017	12	13	2017-12-13	Oct 17-April 18	19	26.6042	34.5	0	24	0	15.5	2017_December	2017	0	Summer_1	Summer_1December	s1w3
6556	AH8	Whiteleys Road Molong	Orange	AH	D	3	T	29.7	December	Summer	2017	12	13	2017-12-13	Oct 17-April 18	19.147	26.2528	32.147	0	24	0	13	2017_December	2017	0	Summer_1	Summer_1December	s1w3
6556	AH9	Whiteleys Road Molong	Orange	AH	D	7	T	29.7	December	Summer	2017	12	13	2017-12-13	Oct 17-April 18	18.589	26.5076	34.586	0	24	0	15.997	2017_December	2017	0	Summer_1	Summer_1December	s1w3
6556	AHB	Molong Golf Club	Orange	AH	D	4	T	29.7	December	Summer	2017	12	13	2017-12-13	Oct 17-April 18	19.109	27.6508	33.606	0	24	0	14.497	2017_December	2017	0	Summer_1	Summer_1December	s1w3
6556	NH12	Whiteleys Road Molong	Orange	NH	D	7	B	29.7	December	Summer	2017	12	13	2017-12-13	Oct 17-April 18	16.051	27.9266	42.533	7	24	0.291667	26.482	2017_December	2017	1	Summer_1	Summer_1December	s1w3
6556	NH13	Whiteleys Road Molong	Orange	NH	D	8	B	29.7	December	Summer	2017	12	13	2017-12-13	Oct 17-April 18	17.548	28.2341	42.037	7	24	0.291667	24.489	2017_December	2017	1	Summer_1	Summer_1December	s1w3
6556	NH19	Hinton Reserve	Orange	NH	D	2	T	29.7	December	Summer	2017	12	13	2017-12-13	Oct 17-April 18	14.068	22.6578	33.074	0	24	0	19.006	2017_December	2017	0	Summer_1	Summer_1December	s1w3
6556	NH48	Wattle Flat	Bathurst	NH	A	8	T	31.5	December	Summer	2017	12	13	2017-12-13	Oct 17-April 18	20.63	24.5901	29.631	0	24	0	9.001	2017_December	2017	0	Summer_1	Summer_1December	s1w3
6556	NH53	Hinton Reserve	Orange	NH	D	10	T	29.7	December	Summer	2017	12	13	2017-12-13	Oct 17-April 18	16.637	20.4723	23.64	0	24	0	7.003	2017_December	2017	0	Summer_1	Summer_1December	s1w3
6556	NH54	Hinton Reserve	Orange	NH	D	7	T	29.7	December	Summer	2017	12	13	2017-12-13	Oct 17-April 18	15.092	21.6636	28.105	0	24	0	13.013	2017_December	2017	0	Summer_1	Summer_1December	s1w3
6556	NH56	Whiteleys Road Molong	Orange	NH	A	5	B	29.7	December	Summer	2017	12	13	2017-12-13	Oct 17-April 18	22.535	27.0347	30.534	0	24	0	7.999	2017_December	2017	0	Summer_1	Summer_1December	s1w3
6556	NH57	Whiteleys Road Molong	Orange	NH	A	11	B	29.7	December	Summer	2017	12	13	2017-12-13	Oct 17-April 18	20.093	26.8024	31.592	0	24	0	11.499	2017_December	2017	0	Summer_1	Summer_1December	s1w3
6556	NHFROG	Wattle Flat	Bathurst	NH	A	9	T	31.5	December	Summer	2017	12	13	2017-12-13	Oct 17-April 18	19.118	24.309	28.622	0	24	0	9.504	2017_December	2017	0	Summer_1	Summer_1December	s1w3
6556	NHSTUMP	Whiteleys Road Molong	Orange	NH	A	5	T	29.7	December	Summer	2017	12	13	2017-12-13	Oct 17-April 18	16.625	27.1275	42.102	4	24	0.166667	25.477	2017_December	2017	1	Summer_1	Summer_1December	s1w3
6557	AH17	Hinton Reserve	Orange	AH	D	7	B	31.5	December	Summer	2017	12	14	2017-12-14	Oct 17-April 18	19.127	24.5877	30.628	0	24	0	11.501	2017_December	2017	0	Summer_1	Summer_1December	s1w3
6557	AH2	Wattle Flat	Bathurst	AH	D	5	B	32.9	December	Summer	2017	12	14	2017-12-14	Oct 17-April 18	18	25.3125	33.5	0	24	0	15.5	2017_December	2017	0	Summer_1	Summer_1December	s1w3
6557	AH20	Hinton Reserve	Orange	AH	D	5	B	31.5	December	Summer	2017	12	14	2017-12-14	Oct 17-April 18	19.557	24.8709	30.058	0	24	0	10.501	2017_December	2017	0	Summer_1	Summer_1December	s1w3
6557	AH21	Hinton Reserve	Orange	AH	D	4	B	31.5	December	Summer	2017	12	14	2017-12-14	Oct 17-April 18	18	24.2292	31	0	24	0	13	2017_December	2017	0	Summer_1	Summer_1December	s1w3
6557	AH26	Molong Golf Club	Orange	AH	D	5	T	31.5	December	Summer	2017	12	14	2017-12-14	Oct 17-April 18	20	27.2708	33.5	0	24	0	13.5	2017_December	2017	0	Summer_1	Summer_1December	s1w3
6557	AH27	Molong Golf Club	Orange	AH	D	4	T	31.5	December	Summer	2017	12	14	2017-12-14	Oct 17-April 18	20	27.9375	35	0	24	0	15	2017_December	2017	0	Summer_1	Summer_1December	s1w3
6557	AH29	Molong Golf Club	Orange	AH	A	9	T	31.5	December	Summer	2017	12	14	2017-12-14	Oct 17-April 18	23.078	25.4947	28.078	0	24	0	5	2017_December	2017	0	Summer_1	Summer_1December	s1w3
6557	AH3	Wattle Flat	Bathurst	AH	D	4	B	32.9	December	Summer	2017	12	14	2017-12-14	Oct 17-April 18	18.029	26.405	33.029	0	24	0	15	2017_December	2017	0	Summer_1	Summer_1December	s1w3
6557	AH32	Neville	Orange	AH	D	4	T	31.5	December	Summer	2017	12	14	2017-12-14	Oct 17-April 18	20.5	24.1875	29.5	0	24	0	9	2017_December	2017	0	Summer_1	Summer_1December	s1w3
6557	AH33	Neville	Orange	AH	D	4	B	31.5	December	Summer	2017	12	14	2017-12-14	Oct 17-April 18	21.094	26.4902	32.092	0	24	0	10.998	2017_December	2017	0	Summer_1	Summer_1December	s1w3
6557	AH33W	Whiteleys Road Molong	Orange	AH	D	10	T	31.5	December	Summer	2017	12	14	2017-12-14	Oct 17-April 18	21.5	26.7292	32	0	24	0	10.5	2017_December	2017	0	Summer_1	Summer_1December	s1w3
6557	AH34	Neville	Orange	AH	D	7	T	31.5	December	Summer	2017	12	14	2017-12-14	Oct 17-April 18	18	26.8958	38.5	2	24	0.0833333	20.5	2017_December	2017	1	Summer_1	Summer_1December	s1w3
6557	AH35	Neville	Orange	AH	D	4	B	31.5	December	Summer	2017	12	14	2017-12-14	Oct 17-April 18	20.131	27.3178	36.623	2	24	0.0833333	16.492	2017_December	2017	1	Summer_1	Summer_1December	s1w3
6557	AH39	Whiteleys Road Molong	Orange	AH	D	4	T	31.5	December	Summer	2017	12	14	2017-12-14	Oct 17-April 18	22	29.0417	41.5	6	24	0.25	19.5	2017_December	2017	1	Summer_1	Summer_1December	s1w3
6557	AH40	Whiteleys Road Molong	Orange	AH	D	4	T	31.5	December	Summer	2017	12	14	2017-12-14	Oct 17-April 18	21.5	27.9583	37.5	4	24	0.166667	16	2017_December	2017	1	Summer_1	Summer_1December	s1w3
6557	AH41	Whiteleys Road Molong	Orange	AH	D	6	T	31.5	December	Summer	2017	12	14	2017-12-14	Oct 17-April 18	22.5	28.3958	35.5	1	24	0.0416667	13	2017_December	2017	1	Summer_1	Summer_1December	s1w3
6557	AH42	Whiteleys Road Molong	Orange	AH	D	5	T	31.5	December	Summer	2017	12	14	2017-12-14	Oct 17-April 18	22.5	28.1875	34.5	0	24	0	12	2017_December	2017	0	Summer_1	Summer_1December	s1w3
6557	AH43	Wattle Flat	Bathurst	AH	A	3	T	32.9	December	Summer	2017	12	14	2017-12-14	Oct 17-April 18	19.143	27.2879	41.622	4	24	0.166667	22.479	2017_December	2017	1	Summer_1	Summer_1December	s1w3
6557	AH44	Wattle Flat	Bathurst	AH	A	6	T	32.9	December	Summer	2017	12	14	2017-12-14	Oct 17-April 18	19	26.1042	32	0	24	0	13	2017_December	2017	0	Summer_1	Summer_1December	s1w3
6557	AH45	Wattle Flat	Bathurst	AH	A	4	B	32.9	December	Summer	2017	12	14	2017-12-14	Oct 17-April 18	18	25.9167	32	0	24	0	14	2017_December	2017	0	Summer_1	Summer_1December	s1w3
6557	AH50	Hinton Reserve	Orange	AH	D	8	T	31.5	December	Summer	2017	12	14	2017-12-14	Oct 17-April 18	20.118	25.2239	29.619	0	24	0	9.501	2017_December	2017	0	Summer_1	Summer_1December	s1w3
6557	AH55	Molong Golf Club	Orange	AH	D	5	T	31.5	December	Summer	2017	12	14	2017-12-14	Oct 17-April 18	21.129	28.6694	33.623	0	24	0	12.494	2017_December	2017	0	Summer_1	Summer_1December	s1w3
6557	AH59	Molong Golf Club	Orange	AH	D	5	T	31.5	December	Summer	2017	12	14	2017-12-14	Oct 17-April 18	21	27.5625	34	0	24	0	13	2017_December	2017	0	Summer_1	Summer_1December	s1w3
6557	AH8	Whiteleys Road Molong	Orange	AH	D	3	T	31.5	December	Summer	2017	12	14	2017-12-14	Oct 17-April 18	23.15	28.107	33.145	0	24	0	9.995	2017_December	2017	0	Summer_1	Summer_1December	s1w3
6557	AH9	Whiteleys Road Molong	Orange	AH	D	7	T	31.5	December	Summer	2017	12	14	2017-12-14	Oct 17-April 18	23.093	28.175	34.586	0	24	0	11.493	2017_December	2017	0	Summer_1	Summer_1December	s1w3
6557	AHB	Molong Golf Club	Orange	AH	D	4	T	31.5	December	Summer	2017	12	14	2017-12-14	Oct 17-April 18	21.611	28.7549	34.105	0	24	0	12.494	2017_December	2017	0	Summer_1	Summer_1December	s1w3
6557	NH12	Whiteleys Road Molong	Orange	NH	D	7	B	31.5	December	Summer	2017	12	14	2017-12-14	Oct 17-April 18	20.557	29.137	40.04	6	24	0.25	19.483	2017_December	2017	1	Summer_1	Summer_1December	s1w3
6557	NH13	Whiteleys Road Molong	Orange	NH	D	8	B	31.5	December	Summer	2017	12	14	2017-12-14	Oct 17-April 18	20.55	29.0687	41.538	7	24	0.291667	20.988	2017_December	2017	1	Summer_1	Summer_1December	s1w3
6557	NH19	Hinton Reserve	Orange	NH	D	2	T	31.5	December	Summer	2017	12	14	2017-12-14	Oct 17-April 18	17.573	25.1588	37.068	2	24	0.0833333	19.495	2017_December	2017	1	Summer_1	Summer_1December	s1w3
6557	NH48	Wattle Flat	Bathurst	NH	A	8	T	32.9	December	Summer	2017	12	14	2017-12-14	Oct 17-April 18	21.631	25.5697	29.631	0	24	0	8	2017_December	2017	0	Summer_1	Summer_1December	s1w3
6557	NH53	Hinton Reserve	Orange	NH	D	10	T	31.5	December	Summer	2017	12	14	2017-12-14	Oct 17-April 18	19.639	22.4109	24.641	0	24	0	5.002	2017_December	2017	0	Summer_1	Summer_1December	s1w3
6557	NH54	Hinton Reserve	Orange	NH	D	7	T	31.5	December	Summer	2017	12	14	2017-12-14	Oct 17-April 18	18.098	23.5615	29.604	0	24	0	11.506	2017_December	2017	0	Summer_1	Summer_1December	s1w3
6557	NH56	Whiteleys Road Molong	Orange	NH	A	5	B	31.5	December	Summer	2017	12	14	2017-12-14	Oct 17-April 18	25.035	28.7845	32.033	0	24	0	6.998	2017_December	2017	0	Summer_1	Summer_1December	s1w3
6557	NH57	Whiteleys Road Molong	Orange	NH	A	11	B	31.5	December	Summer	2017	12	14	2017-12-14	Oct 17-April 18	23.595	28.6357	32.591	0	24	0	8.996	2017_December	2017	0	Summer_1	Summer_1December	s1w3
6557	NHFROG	Wattle Flat	Bathurst	NH	A	9	T	32.9	December	Summer	2017	12	14	2017-12-14	Oct 17-April 18	20.62	25.497	29.122	0	24	0	8.502	2017_December	2017	0	Summer_1	Summer_1December	s1w3
6557	NHSTUMP	Whiteleys Road Molong	Orange	NH	A	5	T	31.5	December	Summer	2017	12	14	2017-12-14	Oct 17-April 18	20.632	28.5667	40.11	5	24	0.208333	19.478	2017_December	2017	1	Summer_1	Summer_1December	s1w3
6558	AH17	Hinton Reserve	Orange	AH	D	7	B	23.9	December	Summer	2017	12	15	2017-12-15	Oct 17-April 18	20.128	22.3591	24.631	0	24	0	4.503	2017_December	2017	0	Summer_1	Summer_1December	s1w3
6558	AH2	Wattle Flat	Bathurst	AH	D	5	B	26	December	Summer	2017	12	15	2017-12-15	Oct 17-April 18	20	22.7708	25	0	24	0	5	2017_December	2017	0	Summer_1	Summer_1December	s1w3
6558	AH20	Hinton Reserve	Orange	AH	D	5	B	23.9	December	Summer	2017	12	15	2017-12-15	Oct 17-April 18	19.557	22.2455	24.559	0	24	0	5.002	2017_December	2017	0	Summer_1	Summer_1December	s1w3
6558	AH21	Hinton Reserve	Orange	AH	D	4	B	23.9	December	Summer	2017	12	15	2017-12-15	Oct 17-April 18	19	21.625	24	0	24	0	5	2017_December	2017	0	Summer_1	Summer_1December	s1w3
6558	AH26	Molong Golf Club	Orange	AH	D	5	T	23.9	December	Summer	2017	12	15	2017-12-15	Oct 17-April 18	22	24.6458	26.5	0	24	0	4.5	2017_December	2017	0	Summer_1	Summer_1December	s1w3
6558	AH27	Molong Golf Club	Orange	AH	D	4	T	23.9	December	Summer	2017	12	15	2017-12-15	Oct 17-April 18	22	25.0833	27.5	0	24	0	5.5	2017_December	2017	0	Summer_1	Summer_1December	s1w3
6558	AH29	Molong Golf Club	Orange	AH	A	9	T	23.9	December	Summer	2017	12	15	2017-12-15	Oct 17-April 18	24.078	25.2863	26.578	0	24	0	2.5	2017_December	2017	0	Summer_1	Summer_1December	s1w3
6558	AH3	Wattle Flat	Bathurst	AH	D	4	B	26	December	Summer	2017	12	15	2017-12-15	Oct 17-April 18	20.53	23.4475	26.031	0	24	0	5.501	2017_December	2017	0	Summer_1	Summer_1December	s1w3
6558	AH32	Neville	Orange	AH	D	4	T	23.9	December	Summer	2017	12	15	2017-12-15	Oct 17-April 18	19	21.0208	22.5	0	24	0	3.5	2017_December	2017	0	Summer_1	Summer_1December	s1w3
6558	AH33	Neville	Orange	AH	D	4	B	23.9	December	Summer	2017	12	15	2017-12-15	Oct 17-April 18	18.092	21.4693	24.096	0	24	0	6.004	2017_December	2017	0	Summer_1	Summer_1December	s1w3
6558	AH33W	Whiteleys Road Molong	Orange	AH	D	10	T	23.9	December	Summer	2017	12	15	2017-12-15	Oct 17-April 18	22	24.1458	26	0	24	0	4	2017_December	2017	0	Summer_1	Summer_1December	s1w3
6558	AH34	Neville	Orange	AH	D	7	T	23.9	December	Summer	2017	12	15	2017-12-15	Oct 17-April 18	18.5	22	24.5	0	24	0	6	2017_December	2017	0	Summer_1	Summer_1December	s1w3
6558	AH35	Neville	Orange	AH	D	4	B	23.9	December	Summer	2017	12	15	2017-12-15	Oct 17-April 18	16.127	20.5475	24.633	0	24	0	8.506	2017_December	2017	0	Summer_1	Summer_1December	s1w3
6558	AH39	Whiteleys Road Molong	Orange	AH	D	4	T	23.9	December	Summer	2017	12	15	2017-12-15	Oct 17-April 18	23	24.8958	27	0	24	0	4	2017_December	2017	0	Summer_1	Summer_1December	s1w3
6558	AH40	Whiteleys Road Molong	Orange	AH	D	4	T	23.9	December	Summer	2017	12	15	2017-12-15	Oct 17-April 18	22	24.4583	27	0	24	0	5	2017_December	2017	0	Summer_1	Summer_1December	s1w3
6558	AH41	Whiteleys Road Molong	Orange	AH	D	6	T	23.9	December	Summer	2017	12	15	2017-12-15	Oct 17-April 18	22.5	24.6667	27	0	24	0	4.5	2017_December	2017	0	Summer_1	Summer_1December	s1w3
6558	AH42	Whiteleys Road Molong	Orange	AH	D	5	T	23.9	December	Summer	2017	12	15	2017-12-15	Oct 17-April 18	23	24.8958	27	0	24	0	4	2017_December	2017	0	Summer_1	Summer_1December	s1w3
6558	AH43	Wattle Flat	Bathurst	AH	A	3	T	26	December	Summer	2017	12	15	2017-12-15	Oct 17-April 18	20.644	23.9376	26.646	0	24	0	6.002	2017_December	2017	0	Summer_1	Summer_1December	s1w3
6558	AH44	Wattle Flat	Bathurst	AH	A	6	T	26	December	Summer	2017	12	15	2017-12-15	Oct 17-April 18	21	23.4583	25	0	24	0	4	2017_December	2017	0	Summer_1	Summer_1December	s1w3
6558	AH45	Wattle Flat	Bathurst	AH	A	4	B	26	December	Summer	2017	12	15	2017-12-15	Oct 17-April 18	20	22.9792	26	0	24	0	6	2017_December	2017	0	Summer_1	Summer_1December	s1w3
6558	AH50	Hinton Reserve	Orange	AH	D	8	T	23.9	December	Summer	2017	12	15	2017-12-15	Oct 17-April 18	21.619	23.4746	25.121	0	24	0	3.502	2017_December	2017	0	Summer_1	Summer_1December	s1w3
6558	AH55	Molong Golf Club	Orange	AH	D	5	T	23.9	December	Summer	2017	12	15	2017-12-15	Oct 17-April 18	23.631	25.9849	27.63	0	24	0	3.999	2017_December	2017	0	Summer_1	Summer_1December	s1w3
6558	AH59	Molong Golf Club	Orange	AH	D	5	T	23.9	December	Summer	2017	12	15	2017-12-15	Oct 17-April 18	23	25.4792	27	0	24	0	4	2017_December	2017	0	Summer_1	Summer_1December	s1w3
6558	AH8	Whiteleys Road Molong	Orange	AH	D	3	T	23.9	December	Summer	2017	12	15	2017-12-15	Oct 17-April 18	23.15	25.2333	26.65	0	24	0	3.5	2017_December	2017	0	Summer_1	Summer_1December	s1w3
6558	AH9	Whiteleys Road Molong	Orange	AH	D	7	T	23.9	December	Summer	2017	12	15	2017-12-15	Oct 17-April 18	23.093	25.2604	27.094	0	24	0	4.001	2017_December	2017	0	Summer_1	Summer_1December	s1w3
6558	AHB	Molong Golf Club	Orange	AH	D	4	T	23.9	December	Summer	2017	12	15	2017-12-15	Oct 17-April 18	24.111	26.0068	28.111	0	24	0	4	2017_December	2017	0	Summer_1	Summer_1December	s1w3
6558	NH12	Whiteleys Road Molong	Orange	NH	D	7	B	23.9	December	Summer	2017	12	15	2017-12-15	Oct 17-April 18	22.558	25.2874	28.558	0	24	0	6	2017_December	2017	0	Summer_1	Summer_1December	s1w3
6558	NH13	Whiteleys Road Molong	Orange	NH	D	8	B	23.9	December	Summer	2017	12	15	2017-12-15	Oct 17-April 18	22.55	24.9467	28.05	0	24	0	5.5	2017_December	2017	0	Summer_1	Summer_1December	s1w3
6558	NH19	Hinton Reserve	Orange	NH	D	2	T	23.9	December	Summer	2017	12	15	2017-12-15	Oct 17-April 18	18.574	21.8895	24.078	0	24	0	5.504	2017_December	2017	0	Summer_1	Summer_1December	s1w3
6558	NH48	Wattle Flat	Bathurst	NH	A	8	T	26	December	Summer	2017	12	15	2017-12-15	Oct 17-April 18	23.132	24.5912	26.633	0	24	0	3.501	2017_December	2017	0	Summer_1	Summer_1December	s1w3
6558	NH53	Hinton Reserve	Orange	NH	D	10	T	23.9	December	Summer	2017	12	15	2017-12-15	Oct 17-April 18	20.639	22.5358	23.64	0	24	0	3.001	2017_December	2017	0	Summer_1	Summer_1December	s1w3
6558	NH54	Hinton Reserve	Orange	NH	D	7	T	23.9	December	Summer	2017	12	15	2017-12-15	Oct 17-April 18	20.102	22.1455	24.105	0	24	0	4.003	2017_December	2017	0	Summer_1	Summer_1December	s1w3
6558	NH56	Whiteleys Road Molong	Orange	NH	A	5	B	23.9	December	Summer	2017	12	15	2017-12-15	Oct 17-April 18	25.035	26.7225	28.535	0	24	0	3.5	2017_December	2017	0	Summer_1	Summer_1December	s1w3
6558	NH57	Whiteleys Road Molong	Orange	NH	A	11	B	23.9	December	Summer	2017	12	15	2017-12-15	Oct 17-April 18	24.096	25.9916	27.095	0	24	0	2.999	2017_December	2017	0	Summer_1	Summer_1December	s1w3
6558	NHFROG	Wattle Flat	Bathurst	NH	A	9	T	26	December	Summer	2017	12	15	2017-12-15	Oct 17-April 18	22.622	24.2686	25.623	0	24	0	3.001	2017_December	2017	0	Summer_1	Summer_1December	s1w3
6558	NHSTUMP	Whiteleys Road Molong	Orange	NH	A	5	T	23.9	December	Summer	2017	12	15	2017-12-15	Oct 17-April 18	22.634	25.2803	28.134	0	24	0	5.5	2017_December	2017	0	Summer_1	Summer_1December	s1w3
6559	AH17	Hinton Reserve	Orange	AH	D	7	B	31.1	December	Summer	2017	12	16	2017-12-16	Oct 17-April 18	17.625	23.3164	29.629	0	24	0	12.004	2017_December	2017	0	Summer_1	Summer_1December	s1w4
6559	AH2	Wattle Flat	Bathurst	AH	D	5	B	33.2	December	Summer	2017	12	16	2017-12-16	Oct 17-April 18	19.5	25.2292	33	0	24	0	13.5	2017_December	2017	0	Summer_1	Summer_1December	s1w4
6559	AH20	Hinton Reserve	Orange	AH	D	5	B	31.1	December	Summer	2017	12	16	2017-12-16	Oct 17-April 18	16.556	23.5789	28.558	0	24	0	12.002	2017_December	2017	0	Summer_1	Summer_1December	s1w4
6559	AH21	Hinton Reserve	Orange	AH	D	4	B	31.1	December	Summer	2017	12	16	2017-12-16	Oct 17-April 18	16.5	23.5417	29	0	24	0	12.5	2017_December	2017	0	Summer_1	Summer_1December	s1w4
6559	AH26	Molong Golf Club	Orange	AH	D	5	T	31.1	December	Summer	2017	12	16	2017-12-16	Oct 17-April 18	18.5	26.7917	33.5	0	24	0	15	2017_December	2017	0	Summer_1	Summer_1December	s1w4
6559	AH27	Molong Golf Club	Orange	AH	D	4	T	31.1	December	Summer	2017	12	16	2017-12-16	Oct 17-April 18	19	27.7917	35	0	24	0	16	2017_December	2017	0	Summer_1	Summer_1December	s1w4
6559	AH29	Molong Golf Club	Orange	AH	A	9	T	31.1	December	Summer	2017	12	16	2017-12-16	Oct 17-April 18	22.577	25.0987	28.078	0	24	0	5.501	2017_December	2017	0	Summer_1	Summer_1December	s1w4
6559	AH3	Wattle Flat	Bathurst	AH	D	4	B	33.2	December	Summer	2017	12	16	2017-12-16	Oct 17-April 18	20.03	26.2177	33.029	0	24	0	12.999	2017_December	2017	0	Summer_1	Summer_1December	s1w4
6559	AH32	Neville	Orange	AH	D	4	T	31.1	December	Summer	2017	12	16	2017-12-16	Oct 17-April 18	18.5	23.25	29	0	24	0	10.5	2017_December	2017	0	Summer_1	Summer_1December	s1w4
6559	AH33	Neville	Orange	AH	D	4	B	31.1	December	Summer	2017	12	16	2017-12-16	Oct 17-April 18	17.591	25.2808	32.092	0	24	0	14.501	2017_December	2017	0	Summer_1	Summer_1December	s1w4
6559	AH33W	Whiteleys Road Molong	Orange	AH	D	10	T	31.1	December	Summer	2017	12	16	2017-12-16	Oct 17-April 18	20.5	26.5	32.5	0	24	0	12	2017_December	2017	0	Summer_1	Summer_1December	s1w4
6559	AH34	Neville	Orange	AH	D	7	T	31.1	December	Summer	2017	12	16	2017-12-16	Oct 17-April 18	16.5	25.8958	37	1	24	0.0416667	20.5	2017_December	2017	1	Summer_1	Summer_1December	s1w4
6559	AH35	Neville	Orange	AH	D	4	B	31.1	December	Summer	2017	12	16	2017-12-16	Oct 17-April 18	16.627	26.2337	35.625	2	24	0.0833333	18.998	2017_December	2017	1	Summer_1	Summer_1December	s1w4
6559	AH39	Whiteleys Road Molong	Orange	AH	D	4	T	31.1	December	Summer	2017	12	16	2017-12-16	Oct 17-April 18	20	28.2083	39	4	24	0.166667	19	2017_December	2017	1	Summer_1	Summer_1December	s1w4
6559	AH40	Whiteleys Road Molong	Orange	AH	D	4	T	31.1	December	Summer	2017	12	16	2017-12-16	Oct 17-April 18	20	28.0625	40	5	24	0.208333	20	2017_December	2017	1	Summer_1	Summer_1December	s1w4
6559	AH41	Whiteleys Road Molong	Orange	AH	D	6	T	31.1	December	Summer	2017	12	16	2017-12-16	Oct 17-April 18	20.5	28.8125	36.5	5	24	0.208333	16	2017_December	2017	1	Summer_1	Summer_1December	s1w4
6559	AH42	Whiteleys Road Molong	Orange	AH	D	5	T	31.1	December	Summer	2017	12	16	2017-12-16	Oct 17-April 18	21	28.3125	35	0	24	0	14	2017_December	2017	0	Summer_1	Summer_1December	s1w4
6559	AH43	Wattle Flat	Bathurst	AH	A	3	T	33.2	December	Summer	2017	12	16	2017-12-16	Oct 17-April 18	19.643	26.3725	37.632	4	24	0.166667	17.989	2017_December	2017	1	Summer_1	Summer_1December	s1w4
6559	AH44	Wattle Flat	Bathurst	AH	A	6	T	33.2	December	Summer	2017	12	16	2017-12-16	Oct 17-April 18	20	25.4792	31.5	0	24	0	11.5	2017_December	2017	0	Summer_1	Summer_1December	s1w4
6559	AH45	Wattle Flat	Bathurst	AH	A	4	B	33.2	December	Summer	2017	12	16	2017-12-16	Oct 17-April 18	19	25.5208	32	0	24	0	13	2017_December	2017	0	Summer_1	Summer_1December	s1w4
6559	AH50	Hinton Reserve	Orange	AH	D	8	T	31.1	December	Summer	2017	12	16	2017-12-16	Oct 17-April 18	19.617	24.5779	28.62	0	24	0	9.003	2017_December	2017	0	Summer_1	Summer_1December	s1w4
6559	AH55	Molong Golf Club	Orange	AH	D	5	T	31.1	December	Summer	2017	12	16	2017-12-16	Oct 17-April 18	20.629	28.9605	33.623	0	24	0	12.994	2017_December	2017	0	Summer_1	Summer_1December	s1w4
6559	AH59	Molong Golf Club	Orange	AH	D	5	T	31.1	December	Summer	2017	12	16	2017-12-16	Oct 17-April 18	20.5	27.1458	34	0	24	0	13.5	2017_December	2017	0	Summer_1	Summer_1December	s1w4
6559	AH8	Whiteleys Road Molong	Orange	AH	D	3	T	31.1	December	Summer	2017	12	16	2017-12-16	Oct 17-April 18	21.149	28.1275	33.645	0	24	0	12.496	2017_December	2017	0	Summer_1	Summer_1December	s1w4
6559	AH9	Whiteleys Road Molong	Orange	AH	D	7	T	31.1	December	Summer	2017	12	16	2017-12-16	Oct 17-April 18	21.592	28.216	35.584	2	24	0.0833333	13.992	2017_December	2017	1	Summer_1	Summer_1December	s1w4
6559	AHB	Molong Golf Club	Orange	AH	D	4	T	31.1	December	Summer	2017	12	16	2017-12-16	Oct 17-April 18	20.61	28.2547	34.105	0	24	0	13.495	2017_December	2017	0	Summer_1	Summer_1December	s1w4
6559	NH12	Whiteleys Road Molong	Orange	NH	D	7	B	31.1	December	Summer	2017	12	16	2017-12-16	Oct 17-April 18	19.556	30.3841	45.523	8	24	0.333333	25.967	2017_December	2017	1	Summer_1	Summer_1December	s1w4
6559	NH13	Whiteleys Road Molong	Orange	NH	D	8	B	31.1	December	Summer	2017	12	16	2017-12-16	Oct 17-April 18	19.549	30.5872	47.527	8	24	0.333333	27.978	2017_December	2017	1	Summer_1	Summer_1December	s1w4
6559	NH19	Hinton Reserve	Orange	NH	D	2	T	31.1	December	Summer	2017	12	16	2017-12-16	Oct 17-April 18	16.071	23.9922	34.572	0	24	0	18.501	2017_December	2017	0	Summer_1	Summer_1December	s1w4
6559	NH48	Wattle Flat	Bathurst	NH	A	8	T	33.2	December	Summer	2017	12	16	2017-12-16	Oct 17-April 18	21.631	24.9444	29.631	0	24	0	8	2017_December	2017	0	Summer_1	Summer_1December	s1w4
6559	NH53	Hinton Reserve	Orange	NH	D	10	T	31.1	December	Summer	2017	12	16	2017-12-16	Oct 17-April 18	18.638	22.0147	24.141	0	24	0	5.503	2017_December	2017	0	Summer_1	Summer_1December	s1w4
6559	NH54	Hinton Reserve	Orange	NH	D	7	T	31.1	December	Summer	2017	12	16	2017-12-16	Oct 17-April 18	17.597	23.582	29.104	0	24	0	11.507	2017_December	2017	0	Summer_1	Summer_1December	s1w4
6559	NH56	Whiteleys Road Molong	Orange	NH	A	5	B	31.1	December	Summer	2017	12	16	2017-12-16	Oct 17-April 18	24.035	28.4303	32.033	0	24	0	7.998	2017_December	2017	0	Summer_1	Summer_1December	s1w4
6559	NH57	Whiteleys Road Molong	Orange	NH	A	11	B	31.1	December	Summer	2017	12	16	2017-12-16	Oct 17-April 18	22.595	28.9682	33.59	0	24	0	10.995	2017_December	2017	0	Summer_1	Summer_1December	s1w4
6559	NHFROG	Wattle Flat	Bathurst	NH	A	9	T	33.2	December	Summer	2017	12	16	2017-12-16	Oct 17-April 18	21.121	25.476	29.621	0	24	0	8.5	2017_December	2017	0	Summer_1	Summer_1December	s1w4
6559	NHSTUMP	Whiteleys Road Molong	Orange	NH	A	5	T	31.1	December	Summer	2017	12	16	2017-12-16	Oct 17-April 18	19.13	28.7524	43.098	6	24	0.25	23.968	2017_December	2017	1	Summer_1	Summer_1December	s1w4
6560	AH17	Hinton Reserve	Orange	AH	D	7	B	32.3	December	Summer	2017	12	17	2017-12-17	Oct 17-April 18	20.128	24.4424	30.128	0	24	0	10	2017_December	2017	0	Summer_1	Summer_1December	s1w4
6560	AH2	Wattle Flat	Bathurst	AH	D	5	B	33.8	December	Summer	2017	12	17	2017-12-17	Oct 17-April 18	18.5	24.8542	35	0	24	0	16.5	2017_December	2017	0	Summer_1	Summer_1December	s1w4
6560	AH20	Hinton Reserve	Orange	AH	D	5	B	32.3	December	Summer	2017	12	17	2017-12-17	Oct 17-April 18	20.058	24.6001	29.558	0	24	0	9.5	2017_December	2017	0	Summer_1	Summer_1December	s1w4
6560	AH21	Hinton Reserve	Orange	AH	D	4	B	32.3	December	Summer	2017	12	17	2017-12-17	Oct 17-April 18	19.5	24.4167	30.5	0	24	0	11	2017_December	2017	0	Summer_1	Summer_1December	s1w4
6560	AH26	Molong Golf Club	Orange	AH	D	5	T	32.3	December	Summer	2017	12	17	2017-12-17	Oct 17-April 18	23	27.2292	33.5	0	24	0	10.5	2017_December	2017	0	Summer_1	Summer_1December	s1w4
6560	AH27	Molong Golf Club	Orange	AH	D	4	T	32.3	December	Summer	2017	12	17	2017-12-17	Oct 17-April 18	23	27.8958	35	0	24	0	12	2017_December	2017	0	Summer_1	Summer_1December	s1w4
6560	AH29	Molong Golf Club	Orange	AH	A	9	T	32.3	December	Summer	2017	12	17	2017-12-17	Oct 17-April 18	25.078	26.6404	28.577	0	24	0	3.499	2017_December	2017	0	Summer_1	Summer_1December	s1w4
6560	AH3	Wattle Flat	Bathurst	AH	D	4	B	33.8	December	Summer	2017	12	17	2017-12-17	Oct 17-April 18	20.03	25.9052	33.529	0	24	0	13.499	2017_December	2017	0	Summer_1	Summer_1December	s1w4
6560	AH32	Neville	Orange	AH	D	4	T	32.3	December	Summer	2017	12	17	2017-12-17	Oct 17-April 18	21	24.2708	29.5	0	24	0	8.5	2017_December	2017	0	Summer_1	Summer_1December	s1w4
6560	AH33	Neville	Orange	AH	D	4	B	32.3	December	Summer	2017	12	17	2017-12-17	Oct 17-April 18	21.094	26.7605	34.09	0	24	0	12.996	2017_December	2017	0	Summer_1	Summer_1December	s1w4
6560	AH33W	Whiteleys Road Molong	Orange	AH	D	10	T	32.3	December	Summer	2017	12	17	2017-12-17	Oct 17-April 18	22	26.8125	32	0	24	0	10	2017_December	2017	0	Summer_1	Summer_1December	s1w4
6560	AH34	Neville	Orange	AH	D	7	T	32.3	December	Summer	2017	12	17	2017-12-17	Oct 17-April 18	17	25.6667	36.5	1	24	0.0416667	19.5	2017_December	2017	1	Summer_1	Summer_1December	s1w4
6560	AH35	Neville	Orange	AH	D	4	B	32.3	December	Summer	2017	12	17	2017-12-17	Oct 17-April 18	20.131	26.755	36.623	3	24	0.125	16.492	2017_December	2017	1	Summer_1	Summer_1December	s1w4
6560	AH39	Whiteleys Road Molong	Orange	AH	D	4	T	32.3	December	Summer	2017	12	17	2017-12-17	Oct 17-April 18	23	28.4792	38	3	24	0.125	15	2017_December	2017	1	Summer_1	Summer_1December	s1w4
6560	AH40	Whiteleys Road Molong	Orange	AH	D	4	T	32.3	December	Summer	2017	12	17	2017-12-17	Oct 17-April 18	21.5	27.4792	37	2	24	0.0833333	15.5	2017_December	2017	1	Summer_1	Summer_1December	s1w4
6560	AH41	Whiteleys Road Molong	Orange	AH	D	6	T	32.3	December	Summer	2017	12	17	2017-12-17	Oct 17-April 18	22	28.2292	35.5	2	24	0.0833333	13.5	2017_December	2017	1	Summer_1	Summer_1December	s1w4
6560	AH42	Whiteleys Road Molong	Orange	AH	D	5	T	32.3	December	Summer	2017	12	17	2017-12-17	Oct 17-April 18	22.5	28.0625	35	0	24	0	12.5	2017_December	2017	0	Summer_1	Summer_1December	s1w4
6560	AH43	Wattle Flat	Bathurst	AH	A	3	T	33.8	December	Summer	2017	12	17	2017-12-17	Oct 17-April 18	19.643	25.7065	36.635	2	24	0.0833333	16.992	2017_December	2017	1	Summer_1	Summer_1December	s1w4
6560	AH44	Wattle Flat	Bathurst	AH	A	6	T	33.8	December	Summer	2017	12	17	2017-12-17	Oct 17-April 18	21	25.6667	32	0	24	0	11	2017_December	2017	0	Summer_1	Summer_1December	s1w4
6560	AH45	Wattle Flat	Bathurst	AH	A	4	B	33.8	December	Summer	2017	12	17	2017-12-17	Oct 17-April 18	19	25.1458	33.5	0	24	0	14.5	2017_December	2017	0	Summer_1	Summer_1December	s1w4
6560	AH50	Hinton Reserve	Orange	AH	D	8	T	32.3	December	Summer	2017	12	17	2017-12-17	Oct 17-April 18	22.12	25.6619	30.119	0	24	0	7.999	2017_December	2017	0	Summer_1	Summer_1December	s1w4
6560	AH55	Molong Golf Club	Orange	AH	D	5	T	32.3	December	Summer	2017	12	17	2017-12-17	Oct 17-April 18	25.131	29.253	33.623	0	24	0	8.492	2017_December	2017	0	Summer_1	Summer_1December	s1w4
6560	AH59	Molong Golf Club	Orange	AH	D	5	T	32.3	December	Summer	2017	12	17	2017-12-17	Oct 17-April 18	24.5	27.9167	33	0	24	0	8.5	2017_December	2017	0	Summer_1	Summer_1December	s1w4
6560	AH8	Whiteleys Road Molong	Orange	AH	D	3	T	32.3	December	Summer	2017	12	17	2017-12-17	Oct 17-April 18	24.15	28.3986	33.645	0	24	0	9.495	2017_December	2017	0	Summer_1	Summer_1December	s1w4
6560	AH9	Whiteleys Road Molong	Orange	AH	D	7	T	32.3	December	Summer	2017	12	17	2017-12-17	Oct 17-April 18	23.093	28.1126	34.586	0	24	0	11.493	2017_December	2017	0	Summer_1	Summer_1December	s1w4
6560	AHB	Molong Golf Club	Orange	AH	D	4	T	32.3	December	Summer	2017	12	17	2017-12-17	Oct 17-April 18	24.611	28.6927	34.605	0	24	0	9.994	2017_December	2017	0	Summer_1	Summer_1December	s1w4
6560	NH12	Whiteleys Road Molong	Orange	NH	D	7	B	32.3	December	Summer	2017	12	17	2017-12-17	Oct 17-April 18	21.557	29.1785	43.53	7	24	0.291667	21.973	2017_December	2017	1	Summer_1	Summer_1December	s1w4
6560	NH13	Whiteleys Road Molong	Orange	NH	D	8	B	32.3	December	Summer	2017	12	17	2017-12-17	Oct 17-April 18	22.05	29.2146	43.036	6	24	0.25	20.986	2017_December	2017	1	Summer_1	Summer_1December	s1w4
6560	NH19	Hinton Reserve	Orange	NH	D	2	T	32.3	December	Summer	2017	12	17	2017-12-17	Oct 17-April 18	18.574	24.2433	33.074	0	24	0	14.5	2017_December	2017	0	Summer_1	Summer_1December	s1w4
6560	NH48	Wattle Flat	Bathurst	NH	A	8	T	33.8	December	Summer	2017	12	17	2017-12-17	Oct 17-April 18	23.632	25.6535	28.632	0	24	0	5	2017_December	2017	0	Summer_1	Summer_1December	s1w4
6560	NH53	Hinton Reserve	Orange	NH	D	10	T	32.3	December	Summer	2017	12	17	2017-12-17	Oct 17-April 18	21.14	23.4529	25.641	0	24	0	4.501	2017_December	2017	0	Summer_1	Summer_1December	s1w4
6560	NH54	Hinton Reserve	Orange	NH	D	7	T	32.3	December	Summer	2017	12	17	2017-12-17	Oct 17-April 18	20.102	24.4791	29.604	0	24	0	9.502	2017_December	2017	0	Summer_1	Summer_1December	s1w4
6560	NH56	Whiteleys Road Molong	Orange	NH	A	5	B	32.3	December	Summer	2017	12	17	2017-12-17	Oct 17-April 18	26.535	29.4926	32.533	0	24	0	5.998	2017_December	2017	0	Summer_1	Summer_1December	s1w4
6560	NH57	Whiteleys Road Molong	Orange	NH	A	11	B	32.3	December	Summer	2017	12	17	2017-12-17	Oct 17-April 18	24.096	29.1144	33.59	0	24	0	9.494	2017_December	2017	0	Summer_1	Summer_1December	s1w4
6560	NHFROG	Wattle Flat	Bathurst	NH	A	9	T	33.8	December	Summer	2017	12	17	2017-12-17	Oct 17-April 18	22.622	26.0182	30.121	0	24	0	7.499	2017_December	2017	0	Summer_1	Summer_1December	s1w4
6560	NHSTUMP	Whiteleys Road Molong	Orange	NH	A	5	T	32.3	December	Summer	2017	12	17	2017-12-17	Oct 17-April 18	23.134	29.0668	42.102	5	24	0.208333	18.968	2017_December	2017	1	Summer_1	Summer_1December	s1w4
6561	AH17	Hinton Reserve	Orange	AH	D	7	B	30.7	December	Summer	2017	12	18	2017-12-18	Oct 17-April 18	18.626	24.108	30.628	0	24	0	12.002	2017_December	2017	0	Summer_1	Summer_1December	s1w4
6561	AH2	Wattle Flat	Bathurst	AH	D	5	B	33.4	December	Summer	2017	12	18	2017-12-18	Oct 17-April 18	17	27.875	38.5	8	24	0.333333	21.5	2017_December	2017	1	Summer_1	Summer_1December	s1w4
6561	AH20	Hinton Reserve	Orange	AH	D	5	B	30.7	December	Summer	2017	12	18	2017-12-18	Oct 17-April 18	19.057	24.3706	29.558	0	24	0	10.501	2017_December	2017	0	Summer_1	Summer_1December	s1w4
6561	AH21	Hinton Reserve	Orange	AH	D	4	B	30.7	December	Summer	2017	12	18	2017-12-18	Oct 17-April 18	18	28.2083	39	8	24	0.333333	21	2017_December	2017	1	Summer_1	Summer_1December	s1w4
6561	AH26	Molong Golf Club	Orange	AH	D	5	T	30.7	December	Summer	2017	12	18	2017-12-18	Oct 17-April 18	19.5	27.3542	34	0	24	0	14.5	2017_December	2017	0	Summer_1	Summer_1December	s1w4
6561	AH27	Molong Golf Club	Orange	AH	D	4	T	30.7	December	Summer	2017	12	18	2017-12-18	Oct 17-April 18	20	28.0208	35	0	24	0	15	2017_December	2017	0	Summer_1	Summer_1December	s1w4
6561	AH29	Molong Golf Club	Orange	AH	A	9	T	30.7	December	Summer	2017	12	18	2017-12-18	Oct 17-April 18	23.578	26.2028	29.077	0	24	0	5.499	2017_December	2017	0	Summer_1	Summer_1December	s1w4
6561	AH3	Wattle Flat	Bathurst	AH	D	4	B	33.4	December	Summer	2017	12	18	2017-12-18	Oct 17-April 18	17.028	25.4258	32.529	0	24	0	15.501	2017_December	2017	0	Summer_1	Summer_1December	s1w4
6561	AH32	Neville	Orange	AH	D	4	T	30.7	December	Summer	2017	12	18	2017-12-18	Oct 17-April 18	19.5	28.7083	39	8	24	0.333333	19.5	2017_December	2017	1	Summer_1	Summer_1December	s1w4
6561	AH33	Neville	Orange	AH	D	4	B	30.7	December	Summer	2017	12	18	2017-12-18	Oct 17-April 18	19.593	26.344	32.592	0	24	0	12.999	2017_December	2017	0	Summer_1	Summer_1December	s1w4
6561	AH33W	Whiteleys Road Molong	Orange	AH	D	10	T	30.7	December	Summer	2017	12	18	2017-12-18	Oct 17-April 18	20	26.125	32.5	0	24	0	12.5	2017_December	2017	0	Summer_1	Summer_1December	s1w4
6561	AH34	Neville	Orange	AH	D	7	T	30.7	December	Summer	2017	12	18	2017-12-18	Oct 17-April 18	16.5	27.9167	38.5	8	24	0.333333	22	2017_December	2017	1	Summer_1	Summer_1December	s1w4
6561	AH35	Neville	Orange	AH	D	4	B	30.7	December	Summer	2017	12	18	2017-12-18	Oct 17-April 18	17.629	26.8382	34.626	0	24	0	16.997	2017_December	2017	0	Summer_1	Summer_1December	s1w4
6561	AH39	Whiteleys Road Molong	Orange	AH	D	4	T	30.7	December	Summer	2017	12	18	2017-12-18	Oct 17-April 18	19.5	29.3125	44	6	24	0.25	24.5	2017_December	2017	1	Summer_1	Summer_1December	s1w4
6561	AH40	Whiteleys Road Molong	Orange	AH	D	4	T	30.7	December	Summer	2017	12	18	2017-12-18	Oct 17-April 18	18.5	28.3333	41	5	24	0.208333	22.5	2017_December	2017	1	Summer_1	Summer_1December	s1w4
6561	AH41	Whiteleys Road Molong	Orange	AH	D	6	T	30.7	December	Summer	2017	12	18	2017-12-18	Oct 17-April 18	19.5	28	36.5	3	24	0.125	17	2017_December	2017	1	Summer_1	Summer_1December	s1w4
6561	AH42	Whiteleys Road Molong	Orange	AH	D	5	T	30.7	December	Summer	2017	12	18	2017-12-18	Oct 17-April 18	20	27.625	35	0	24	0	15	2017_December	2017	0	Summer_1	Summer_1December	s1w4
6561	AH43	Wattle Flat	Bathurst	AH	A	3	T	33.4	December	Summer	2017	12	18	2017-12-18	Oct 17-April 18	17.641	26.2667	41.622	3	24	0.125	23.981	2017_December	2017	1	Summer_1	Summer_1December	s1w4
6561	AH44	Wattle Flat	Bathurst	AH	A	6	T	33.4	December	Summer	2017	12	18	2017-12-18	Oct 17-April 18	17.5	27.4583	40	6	24	0.25	22.5	2017_December	2017	1	Summer_1	Summer_1December	s1w4
6561	AH45	Wattle Flat	Bathurst	AH	A	4	B	33.4	December	Summer	2017	12	18	2017-12-18	Oct 17-April 18	16.5	27.7292	38.5	8	24	0.333333	22	2017_December	2017	1	Summer_1	Summer_1December	s1w4
6561	AH50	Hinton Reserve	Orange	AH	D	8	T	30.7	December	Summer	2017	12	18	2017-12-18	Oct 17-April 18	20.618	25.2655	29.619	0	24	0	9.001	2017_December	2017	0	Summer_1	Summer_1December	s1w4
6561	AH55	Molong Golf Club	Orange	AH	D	5	T	30.7	December	Summer	2017	12	18	2017-12-18	Oct 17-April 18	22.13	29.3979	34.122	0	24	0	11.992	2017_December	2017	0	Summer_1	Summer_1December	s1w4
6561	AH59	Molong Golf Club	Orange	AH	D	5	T	30.7	December	Summer	2017	12	18	2017-12-18	Oct 17-April 18	21.5	28.9167	39	3	24	0.125	17.5	2017_December	2017	1	Summer_1	Summer_1December	s1w4
6561	AH8	Whiteleys Road Molong	Orange	AH	D	3	T	30.7	December	Summer	2017	12	18	2017-12-18	Oct 17-April 18	21.149	27.8568	33.645	0	24	0	12.496	2017_December	2017	0	Summer_1	Summer_1December	s1w4
6561	AH9	Whiteleys Road Molong	Orange	AH	D	7	T	30.7	December	Summer	2017	12	18	2017-12-18	Oct 17-April 18	20.591	27.7782	35.584	2	24	0.0833333	14.993	2017_December	2017	1	Summer_1	Summer_1December	s1w4
6561	AHB	Molong Golf Club	Orange	AH	D	4	T	30.7	December	Summer	2017	12	18	2017-12-18	Oct 17-April 18	21.611	28.9418	35.603	2	24	0.0833333	13.992	2017_December	2017	1	Summer_1	Summer_1December	s1w4
6561	NH12	Whiteleys Road Molong	Orange	NH	D	7	B	30.7	December	Summer	2017	12	18	2017-12-18	Oct 17-April 18	18.554	29.323	41.536	7	24	0.291667	22.982	2017_December	2017	1	Summer_1	Summer_1December	s1w4
6561	NH13	Whiteleys Road Molong	Orange	NH	D	8	B	30.7	December	Summer	2017	12	18	2017-12-18	Oct 17-April 18	19.549	29.3387	41.538	7	24	0.291667	21.989	2017_December	2017	1	Summer_1	Summer_1December	s1w4
6561	NH19	Hinton Reserve	Orange	NH	D	2	T	30.7	December	Summer	2017	12	18	2017-12-18	Oct 17-April 18	17.573	24.5961	36.07	2	24	0.0833333	18.497	2017_December	2017	1	Summer_1	Summer_1December	s1w4
6561	NH48	Wattle Flat	Bathurst	NH	A	8	T	33.4	December	Summer	2017	12	18	2017-12-18	Oct 17-April 18	20.63	24.569	29.631	0	24	0	9.001	2017_December	2017	0	Summer_1	Summer_1December	s1w4
6561	NH53	Hinton Reserve	Orange	NH	D	10	T	30.7	December	Summer	2017	12	18	2017-12-18	Oct 17-April 18	20.139	23.4112	26.141	0	24	0	6.002	2017_December	2017	0	Summer_1	Summer_1December	s1w4
6561	NH54	Hinton Reserve	Orange	NH	D	7	T	30.7	December	Summer	2017	12	18	2017-12-18	Oct 17-April 18	19.1	24.6865	31.601	0	24	0	12.501	2017_December	2017	0	Summer_1	Summer_1December	s1w4
6561	NH56	Whiteleys Road Molong	Orange	NH	A	5	B	30.7	December	Summer	2017	12	18	2017-12-18	Oct 17-April 18	24.035	28.3679	31.534	0	24	0	7.499	2017_December	2017	0	Summer_1	Summer_1December	s1w4
6561	NH57	Whiteleys Road Molong	Orange	NH	A	11	B	30.7	December	Summer	2017	12	18	2017-12-18	Oct 17-April 18	22.095	28.302	32.591	0	24	0	10.496	2017_December	2017	0	Summer_1	Summer_1December	s1w4
6561	NHFROG	Wattle Flat	Bathurst	NH	A	9	T	33.4	December	Summer	2017	12	18	2017-12-18	Oct 17-April 18	19.619	24.9133	29.122	0	24	0	9.503	2017_December	2017	0	Summer_1	Summer_1December	s1w4
6561	NHSTUMP	Whiteleys Road Molong	Orange	NH	A	5	T	30.7	December	Summer	2017	12	18	2017-12-18	Oct 17-April 18	19.63	28.6691	42.102	6	24	0.25	22.472	2017_December	2017	1	Summer_1	Summer_1December	s1w4
6562	AH17	Hinton Reserve	Orange	AH	D	7	B	31.3	December	Summer	2017	12	19	2017-12-19	Oct 17-April 18	20.629	25.1506	30.628	0	24	0	9.999	2017_December	2017	0	Summer_1	Summer_1December	s1w4
6562	AH2	Wattle Flat	Bathurst	AH	D	5	B	35.5	December	Summer	2017	12	19	2017-12-19	Oct 17-April 18	23.5	27.625	32.5	0	24	0	9	2017_December	2017	0	Summer_1	Summer_1December	s1w4
6562	AH20	Hinton Reserve	Orange	AH	D	5	B	31.3	December	Summer	2017	12	19	2017-12-19	Oct 17-April 18	20.558	25.4126	30.558	0	24	0	10	2017_December	2017	0	Summer_1	Summer_1December	s1w4
6562	AH21	Hinton Reserve	Orange	AH	D	4	B	31.3	December	Summer	2017	12	19	2017-12-19	Oct 17-April 18	23.5	28.7708	41.5	4	24	0.166667	18	2017_December	2017	1	Summer_1	Summer_1December	s1w4
6562	AH26	Molong Golf Club	Orange	AH	D	5	T	31.3	December	Summer	2017	12	19	2017-12-19	Oct 17-April 18	24	28.5625	35.5	2	24	0.0833333	11.5	2017_December	2017	1	Summer_1	Summer_1December	s1w4
6562	AH27	Molong Golf Club	Orange	AH	D	4	T	31.3	December	Summer	2017	12	19	2017-12-19	Oct 17-April 18	23.5	28.6875	36	4	24	0.166667	12.5	2017_December	2017	1	Summer_1	Summer_1December	s1w4
6562	AH29	Molong Golf Club	Orange	AH	A	9	T	31.3	December	Summer	2017	12	19	2017-12-19	Oct 17-April 18	26.078	27.786	30.077	0	24	0	3.999	2017_December	2017	0	Summer_1	Summer_1December	s1w4
6562	AH3	Wattle Flat	Bathurst	AH	D	4	B	35.5	December	Summer	2017	12	19	2017-12-19	Oct 17-April 18	21.53	27.7387	33.029	0	24	0	11.499	2017_December	2017	0	Summer_1	Summer_1December	s1w4
6562	AH32	Neville	Orange	AH	D	4	T	31.3	December	Summer	2017	12	19	2017-12-19	Oct 17-April 18	23	26.7083	29.5	0	24	0	6.5	2017_December	2017	0	Summer_1	Summer_1December	s1w4
6562	AH33	Neville	Orange	AH	D	4	B	31.3	December	Summer	2017	12	19	2017-12-19	Oct 17-April 18	22.595	27.7193	32.092	0	24	0	9.497	2017_December	2017	0	Summer_1	Summer_1December	s1w4
6562	AH33W	Whiteleys Road Molong	Orange	AH	D	10	T	31.3	December	Summer	2017	12	19	2017-12-19	Oct 17-April 18	24	27.5625	33	0	24	0	9	2017_December	2017	0	Summer_1	Summer_1December	s1w4
6562	AH34	Neville	Orange	AH	D	7	T	31.3	December	Summer	2017	12	19	2017-12-19	Oct 17-April 18	23.5	27.3333	31.5	0	24	0	8	2017_December	2017	0	Summer_1	Summer_1December	s1w4
6562	AH35	Neville	Orange	AH	D	4	B	31.3	December	Summer	2017	12	19	2017-12-19	Oct 17-April 18	21.132	28.1306	34.127	0	24	0	12.995	2017_December	2017	0	Summer_1	Summer_1December	s1w4
6562	AH39	Whiteleys Road Molong	Orange	AH	D	4	T	31.3	December	Summer	2017	12	19	2017-12-19	Oct 17-April 18	25	29.3333	41	5	24	0.208333	16	2017_December	2017	1	Summer_1	Summer_1December	s1w4
6562	AH40	Whiteleys Road Molong	Orange	AH	D	4	T	31.3	December	Summer	2017	12	19	2017-12-19	Oct 17-April 18	24.5	29.3958	37	5	24	0.208333	12.5	2017_December	2017	1	Summer_1	Summer_1December	s1w4
6562	AH41	Whiteleys Road Molong	Orange	AH	D	6	T	31.3	December	Summer	2017	12	19	2017-12-19	Oct 17-April 18	24.5	29.0833	36.5	4	24	0.166667	12	2017_December	2017	1	Summer_1	Summer_1December	s1w4
6562	AH42	Whiteleys Road Molong	Orange	AH	D	5	T	31.3	December	Summer	2017	12	19	2017-12-19	Oct 17-April 18	24.5	28.8542	35.5	1	24	0.0416667	11	2017_December	2017	1	Summer_1	Summer_1December	s1w4
6562	AH43	Wattle Flat	Bathurst	AH	A	3	T	35.5	December	Summer	2017	12	19	2017-12-19	Oct 17-April 18	21.645	27.9358	34.639	0	24	0	12.994	2017_December	2017	0	Summer_1	Summer_1December	s1w4
6562	AH44	Wattle Flat	Bathurst	AH	A	6	T	35.5	December	Summer	2017	12	19	2017-12-19	Oct 17-April 18	21.5	27.4167	32	0	24	0	10.5	2017_December	2017	0	Summer_1	Summer_1December	s1w4
6562	AH45	Wattle Flat	Bathurst	AH	A	4	B	35.5	December	Summer	2017	12	19	2017-12-19	Oct 17-April 18	23.5	28.2917	32.5	0	24	0	9	2017_December	2017	0	Summer_1	Summer_1December	s1w4
6562	AH50	Hinton Reserve	Orange	AH	D	8	T	31.3	December	Summer	2017	12	19	2017-12-19	Oct 17-April 18	22.62	26.3076	30.618	0	24	0	7.998	2017_December	2017	0	Summer_1	Summer_1December	s1w4
6562	AH55	Molong Golf Club	Orange	AH	D	5	T	31.3	December	Summer	2017	12	19	2017-12-19	Oct 17-April 18	25.131	29.7315	36.118	4	24	0.166667	10.987	2017_December	2017	1	Summer_1	Summer_1December	s1w4
6562	AH59	Molong Golf Club	Orange	AH	D	5	T	31.3	December	Summer	2017	12	19	2017-12-19	Oct 17-April 18	24	28.5208	36.5	2	24	0.0833333	12.5	2017_December	2017	1	Summer_1	Summer_1December	s1w4
6562	AH8	Whiteleys Road Molong	Orange	AH	D	3	T	31.3	December	Summer	2017	12	19	2017-12-19	Oct 17-April 18	25.15	29.086	34.643	0	24	0	9.493	2017_December	2017	0	Summer_1	Summer_1December	s1w4
6562	AH9	Whiteleys Road Molong	Orange	AH	D	7	T	31.3	December	Summer	2017	12	19	2017-12-19	Oct 17-April 18	25.094	29.1123	36.084	3	24	0.125	10.99	2017_December	2017	1	Summer_1	Summer_1December	s1w4
6562	AHB	Molong Golf Club	Orange	AH	D	4	T	31.3	December	Summer	2017	12	19	2017-12-19	Oct 17-April 18	25.611	29.5463	36.103	4	24	0.166667	10.492	2017_December	2017	1	Summer_1	Summer_1December	s1w4
6562	NH12	Whiteleys Road Molong	Orange	NH	D	7	B	31.3	December	Summer	2017	12	19	2017-12-19	Oct 17-April 18	24.058	29.5549	39.541	6	24	0.25	15.483	2017_December	2017	1	Summer_1	Summer_1December	s1w4
6562	NH13	Whiteleys Road Molong	Orange	NH	D	8	B	31.3	December	Summer	2017	12	19	2017-12-19	Oct 17-April 18	24.051	29.3822	39.042	6	24	0.25	14.991	2017_December	2017	1	Summer_1	Summer_1December	s1w4
6562	NH19	Hinton Reserve	Orange	NH	D	2	T	31.3	December	Summer	2017	12	19	2017-12-19	Oct 17-April 18	19.575	25.0143	33.074	0	24	0	13.499	2017_December	2017	0	Summer_1	Summer_1December	s1w4
6562	NH48	Wattle Flat	Bathurst	NH	A	8	T	35.5	December	Summer	2017	12	19	2017-12-19	Oct 17-April 18	24.133	26.6951	29.132	0	24	0	4.999	2017_December	2017	0	Summer_1	Summer_1December	s1w4
6562	NH53	Hinton Reserve	Orange	NH	D	10	T	31.3	December	Summer	2017	12	19	2017-12-19	Oct 17-April 18	22.14	24.3072	26.141	0	24	0	4.001	2017_December	2017	0	Summer_1	Summer_1December	s1w4
6562	NH54	Hinton Reserve	Orange	NH	D	7	T	31.3	December	Summer	2017	12	19	2017-12-19	Oct 17-April 18	21.603	25.7083	30.602	0	24	0	8.999	2017_December	2017	0	Summer_1	Summer_1December	s1w4
6562	NH56	Whiteleys Road Molong	Orange	NH	A	5	B	31.3	December	Summer	2017	12	19	2017-12-19	Oct 17-April 18	27.535	29.9716	33.532	0	24	0	5.997	2017_December	2017	0	Summer_1	Summer_1December	s1w4
6562	NH57	Whiteleys Road Molong	Orange	NH	A	11	B	31.3	December	Summer	2017	12	19	2017-12-19	Oct 17-April 18	25.596	29.5726	34.089	0	24	0	8.493	2017_December	2017	0	Summer_1	Summer_1December	s1w4
6562	NHFROG	Wattle Flat	Bathurst	NH	A	9	T	35.5	December	Summer	2017	12	19	2017-12-19	Oct 17-April 18	23.122	26.8307	29.621	0	24	0	6.499	2017_December	2017	0	Summer_1	Summer_1December	s1w4
6562	NHSTUMP	Whiteleys Road Molong	Orange	NH	A	5	T	31.3	December	Summer	2017	12	19	2017-12-19	Oct 17-April 18	24.134	29.7963	40.11	5	24	0.208333	15.976	2017_December	2017	1	Summer_1	Summer_1December	s1w4
6563	AH17	Hinton Reserve	Orange	AH	D	7	B	29.1	December	Summer	2017	12	20	2017-12-20	Oct 17-April 18	18.126	23.1297	27.63	0	24	0	9.504	2017_December	2017	0	Summer_1	Summer_1December	s1w4
6563	AH2	Wattle Flat	Bathurst	AH	D	5	B	32.8	December	Summer	2017	12	20	2017-12-20	Oct 17-April 18	19.5	25.9583	35	0	24	0	15.5	2017_December	2017	0	Summer_1	Summer_1December	s1w4
6563	AH20	Hinton Reserve	Orange	AH	D	5	B	29.1	December	Summer	2017	12	20	2017-12-20	Oct 17-April 18	17.557	23.1205	28.558	0	24	0	11.001	2017_December	2017	0	Summer_1	Summer_1December	s1w4
6563	AH21	Hinton Reserve	Orange	AH	D	4	B	29.1	December	Summer	2017	12	20	2017-12-20	Oct 17-April 18	17.5	23	29	0	24	0	11.5	2017_December	2017	0	Summer_1	Summer_1December	s1w4
6563	AH26	Molong Golf Club	Orange	AH	D	5	T	29.1	December	Summer	2017	12	20	2017-12-20	Oct 17-April 18	20	26	33	0	24	0	13	2017_December	2017	0	Summer_1	Summer_1December	s1w4
6563	AH27	Molong Golf Club	Orange	AH	D	4	T	29.1	December	Summer	2017	12	20	2017-12-20	Oct 17-April 18	19.5	26.375	35.5	1	24	0.0416667	16	2017_December	2017	1	Summer_1	Summer_1December	s1w4
6563	AH29	Molong Golf Club	Orange	AH	A	9	T	29.1	December	Summer	2017	12	20	2017-12-20	Oct 17-April 18	23.578	26.3072	28.078	0	24	0	4.5	2017_December	2017	0	Summer_1	Summer_1December	s1w4
6563	AH3	Wattle Flat	Bathurst	AH	D	4	B	32.8	December	Summer	2017	12	20	2017-12-20	Oct 17-April 18	19.53	26.2805	33.029	0	24	0	13.499	2017_December	2017	0	Summer_1	Summer_1December	s1w4
6563	AH32	Neville	Orange	AH	D	4	T	29.1	December	Summer	2017	12	20	2017-12-20	Oct 17-April 18	18.5	24.2292	32	0	24	0	13.5	2017_December	2017	0	Summer_1	Summer_1December	s1w4
6563	AH33	Neville	Orange	AH	D	4	B	29.1	December	Summer	2017	12	20	2017-12-20	Oct 17-April 18	16.59	24.3023	32.092	0	24	0	15.502	2017_December	2017	0	Summer_1	Summer_1December	s1w4
6563	AH33W	Whiteleys Road Molong	Orange	AH	D	10	T	29.1	December	Summer	2017	12	20	2017-12-20	Oct 17-April 18	21.5	25.8958	30.5	0	24	0	9	2017_December	2017	0	Summer_1	Summer_1December	s1w4
6563	AH34	Neville	Orange	AH	D	7	T	29.1	December	Summer	2017	12	20	2017-12-20	Oct 17-April 18	16.5	23.6875	29.5	0	24	0	13	2017_December	2017	0	Summer_1	Summer_1December	s1w4
6563	AH35	Neville	Orange	AH	D	4	B	29.1	December	Summer	2017	12	20	2017-12-20	Oct 17-April 18	15.125	24.1298	35.625	1	24	0.0416667	20.5	2017_December	2017	1	Summer_1	Summer_1December	s1w4
6563	AH39	Whiteleys Road Molong	Orange	AH	D	4	T	29.1	December	Summer	2017	12	20	2017-12-20	Oct 17-April 18	19.5	25.1667	32	0	24	0	12.5	2017_December	2017	0	Summer_1	Summer_1December	s1w4
6563	AH40	Whiteleys Road Molong	Orange	AH	D	4	T	29.1	December	Summer	2017	12	20	2017-12-20	Oct 17-April 18	20	25.9583	33	0	24	0	13	2017_December	2017	0	Summer_1	Summer_1December	s1w4
6563	AH41	Whiteleys Road Molong	Orange	AH	D	6	T	29.1	December	Summer	2017	12	20	2017-12-20	Oct 17-April 18	19.5	26.4375	34	0	24	0	14.5	2017_December	2017	0	Summer_1	Summer_1December	s1w4
6563	AH42	Whiteleys Road Molong	Orange	AH	D	5	T	29.1	December	Summer	2017	12	20	2017-12-20	Oct 17-April 18	20	27.0625	34.5	0	24	0	14.5	2017_December	2017	0	Summer_1	Summer_1December	s1w4
6563	AH43	Wattle Flat	Bathurst	AH	A	3	T	32.8	December	Summer	2017	12	20	2017-12-20	Oct 17-April 18	20.144	26.5611	34.139	0	24	0	13.995	2017_December	2017	0	Summer_1	Summer_1December	s1w4
6563	AH44	Wattle Flat	Bathurst	AH	A	6	T	32.8	December	Summer	2017	12	20	2017-12-20	Oct 17-April 18	21.5	26.6458	32	0	24	0	10.5	2017_December	2017	0	Summer_1	Summer_1December	s1w4
6563	AH45	Wattle Flat	Bathurst	AH	A	4	B	32.8	December	Summer	2017	12	20	2017-12-20	Oct 17-April 18	19	25.9583	33.5	0	24	0	14.5	2017_December	2017	0	Summer_1	Summer_1December	s1w4
6563	AH50	Hinton Reserve	Orange	AH	D	8	T	29.1	December	Summer	2017	12	20	2017-12-20	Oct 17-April 18	20.618	25.537	30.119	0	24	0	9.501	2017_December	2017	0	Summer_1	Summer_1December	s1w4
6563	AH55	Molong Golf Club	Orange	AH	D	5	T	29.1	December	Summer	2017	12	20	2017-12-20	Oct 17-April 18	20.128	26.275	33.623	0	24	0	13.495	2017_December	2017	0	Summer_1	Summer_1December	s1w4
6563	AH59	Molong Golf Club	Orange	AH	D	5	T	29.1	December	Summer	2017	12	20	2017-12-20	Oct 17-April 18	21	24.9167	30	0	24	0	9	2017_December	2017	0	Summer_1	Summer_1December	s1w4
6563	AH8	Whiteleys Road Molong	Orange	AH	D	3	T	29.1	December	Summer	2017	12	20	2017-12-20	Oct 17-April 18	20.148	26.3367	32.147	0	24	0	11.999	2017_December	2017	0	Summer_1	Summer_1December	s1w4
6563	AH9	Whiteleys Road Molong	Orange	AH	D	7	T	29.1	December	Summer	2017	12	20	2017-12-20	Oct 17-April 18	20.091	26.0301	32.589	0	24	0	12.498	2017_December	2017	0	Summer_1	Summer_1December	s1w4
6563	AHB	Molong Golf Club	Orange	AH	D	4	T	29.1	December	Summer	2017	12	20	2017-12-20	Oct 17-April 18	21.611	26.3396	31.608	0	24	0	9.997	2017_December	2017	0	Summer_1	Summer_1December	s1w4
6563	NH12	Whiteleys Road Molong	Orange	NH	D	7	B	29.1	December	Summer	2017	12	20	2017-12-20	Oct 17-April 18	20.056	26.2233	35.05	1	24	0.0416667	14.994	2017_December	2017	1	Summer_1	Summer_1December	s1w4
6563	NH13	Whiteleys Road Molong	Orange	NH	D	8	B	29.1	December	Summer	2017	12	20	2017-12-20	Oct 17-April 18	20.55	26.5493	38.542	3	24	0.125	17.992	2017_December	2017	1	Summer_1	Summer_1December	s1w4
6563	NH19	Hinton Reserve	Orange	NH	D	2	T	29.1	December	Summer	2017	12	20	2017-12-20	Oct 17-April 18	16.071	22.1804	28.577	0	24	0	12.506	2017_December	2017	0	Summer_1	Summer_1December	s1w4
6563	NH48	Wattle Flat	Bathurst	NH	A	8	T	32.8	December	Summer	2017	12	20	2017-12-20	Oct 17-April 18	24.133	26.7368	29.132	0	24	0	4.999	2017_December	2017	0	Summer_1	Summer_1December	s1w4
6563	NH53	Hinton Reserve	Orange	NH	D	10	T	29.1	December	Summer	2017	12	20	2017-12-20	Oct 17-April 18	20.639	23.7237	25.641	0	24	0	5.002	2017_December	2017	0	Summer_1	Summer_1December	s1w4
6563	NH54	Hinton Reserve	Orange	NH	D	7	T	29.1	December	Summer	2017	12	20	2017-12-20	Oct 17-April 18	19.1	24.2918	28.604	0	24	0	9.504	2017_December	2017	0	Summer_1	Summer_1December	s1w4
6563	NH56	Whiteleys Road Molong	Orange	NH	A	5	B	29.1	December	Summer	2017	12	20	2017-12-20	Oct 17-April 18	25.035	28.9096	31.534	0	24	0	6.499	2017_December	2017	0	Summer_1	Summer_1December	s1w4
6563	NH57	Whiteleys Road Molong	Orange	NH	A	11	B	29.1	December	Summer	2017	12	20	2017-12-20	Oct 17-April 18	23.595	28.9061	34.089	0	24	0	10.494	2017_December	2017	0	Summer_1	Summer_1December	s1w4
6563	NHFROG	Wattle Flat	Bathurst	NH	A	9	T	32.8	December	Summer	2017	12	20	2017-12-20	Oct 17-April 18	23.122	27.2055	31.12	0	24	0	7.998	2017_December	2017	0	Summer_1	Summer_1December	s1w4
6563	NHSTUMP	Whiteleys Road Molong	Orange	NH	A	5	T	29.1	December	Summer	2017	12	20	2017-12-20	Oct 17-April 18	20.632	26.5282	34.625	0	24	0	13.993	2017_December	2017	0	Summer_1	Summer_1December	s1w4
6564	AH17	Hinton Reserve	Orange	AH	D	7	B	23.8	December	Summer	2017	12	21	2017-12-21	Oct 17-April 18	15.12	19.4599	24.131	0	24	0	9.011	2017_December	2017	0	Summer_1	Summer_1December	s1w5
6564	AH2	Wattle Flat	Bathurst	AH	D	5	B	24.3	December	Summer	2017	12	21	2017-12-21	Oct 17-April 18	16.5	18.7917	21.5	0	24	0	5	2017_December	2017	0	Summer_1	Summer_1December	s1w5
6564	AH20	Hinton Reserve	Orange	AH	D	5	B	23.8	December	Summer	2017	12	21	2017-12-21	Oct 17-April 18	14.555	19.5989	23.058	0	24	0	8.503	2017_December	2017	0	Summer_1	Summer_1December	s1w5
6564	AH21	Hinton Reserve	Orange	AH	D	4	B	23.8	December	Summer	2017	12	21	2017-12-21	Oct 17-April 18	14.5	19.5625	24	0	24	0	9.5	2017_December	2017	0	Summer_1	Summer_1December	s1w5
6564	AH26	Molong Golf Club	Orange	AH	D	5	T	23.8	December	Summer	2017	12	21	2017-12-21	Oct 17-April 18	15.5	21.8958	27	0	24	0	11.5	2017_December	2017	0	Summer_1	Summer_1December	s1w5
6564	AH27	Molong Golf Club	Orange	AH	D	4	T	23.8	December	Summer	2017	12	21	2017-12-21	Oct 17-April 18	15.5	22.2292	28	0	24	0	12.5	2017_December	2017	0	Summer_1	Summer_1December	s1w5
6564	AH29	Molong Golf Club	Orange	AH	A	9	T	23.8	December	Summer	2017	12	21	2017-12-21	Oct 17-April 18	20.576	22.7025	24.578	0	24	0	4.002	2017_December	2017	0	Summer_1	Summer_1December	s1w5
6564	AH3	Wattle Flat	Bathurst	AH	D	4	B	24.3	December	Summer	2017	12	21	2017-12-21	Oct 17-April 18	16.528	19.0917	22.531	0	24	0	6.003	2017_December	2017	0	Summer_1	Summer_1December	s1w5
6564	AH32	Neville	Orange	AH	D	4	T	23.8	December	Summer	2017	12	21	2017-12-21	Oct 17-April 18	16	19.7917	23.5	0	24	0	7.5	2017_December	2017	0	Summer_1	Summer_1December	s1w5
6564	AH33	Neville	Orange	AH	D	4	B	23.8	December	Summer	2017	12	21	2017-12-21	Oct 17-April 18	14.086	19.4254	25.096	0	24	0	11.01	2017_December	2017	0	Summer_1	Summer_1December	s1w5
6564	AH33W	Whiteleys Road Molong	Orange	AH	D	10	T	23.8	December	Summer	2017	12	21	2017-12-21	Oct 17-April 18	16.5	21.2083	25.5	0	24	0	9	2017_December	2017	0	Summer_1	Summer_1December	s1w5
6564	AH34	Neville	Orange	AH	D	7	T	23.8	December	Summer	2017	12	21	2017-12-21	Oct 17-April 18	14	18.6042	23	0	24	0	9	2017_December	2017	0	Summer_1	Summer_1December	s1w5
6564	AH35	Neville	Orange	AH	D	4	B	23.8	December	Summer	2017	12	21	2017-12-21	Oct 17-April 18	13.122	19.3582	25.133	0	24	0	12.011	2017_December	2017	0	Summer_1	Summer_1December	s1w5
6564	AH39	Whiteleys Road Molong	Orange	AH	D	4	T	23.8	December	Summer	2017	12	21	2017-12-21	Oct 17-April 18	14.5	22.8542	34	0	24	0	19.5	2017_December	2017	0	Summer_1	Summer_1December	s1w5
6564	AH40	Whiteleys Road Molong	Orange	AH	D	4	T	23.8	December	Summer	2017	12	21	2017-12-21	Oct 17-April 18	15	22.0833	30	0	24	0	15	2017_December	2017	0	Summer_1	Summer_1December	s1w5
6564	AH41	Whiteleys Road Molong	Orange	AH	D	6	T	23.8	December	Summer	2017	12	21	2017-12-21	Oct 17-April 18	14.5	21.7083	27.5	0	24	0	13	2017_December	2017	0	Summer_1	Summer_1December	s1w5
6564	AH42	Whiteleys Road Molong	Orange	AH	D	5	T	23.8	December	Summer	2017	12	21	2017-12-21	Oct 17-April 18	15	22.0208	28	0	24	0	13	2017_December	2017	0	Summer_1	Summer_1December	s1w5
6564	AH43	Wattle Flat	Bathurst	AH	A	3	T	24.3	December	Summer	2017	12	21	2017-12-21	Oct 17-April 18	17.14	20.3516	26.146	0	24	0	9.006	2017_December	2017	0	Summer_1	Summer_1December	s1w5
6564	AH44	Wattle Flat	Bathurst	AH	A	6	T	24.3	December	Summer	2017	12	21	2017-12-21	Oct 17-April 18	17.5	20.125	22.5	0	24	0	5	2017_December	2017	0	Summer_1	Summer_1December	s1w5
6564	AH45	Wattle Flat	Bathurst	AH	A	4	B	24.3	December	Summer	2017	12	21	2017-12-21	Oct 17-April 18	16	18.875	22	0	24	0	6	2017_December	2017	0	Summer_1	Summer_1December	s1w5
6564	AH50	Hinton Reserve	Orange	AH	D	8	T	23.8	December	Summer	2017	12	21	2017-12-21	Oct 17-April 18	17.614	21.2018	24.121	0	24	0	6.507	2017_December	2017	0	Summer_1	Summer_1December	s1w5
6564	AH55	Molong Golf Club	Orange	AH	D	5	T	23.8	December	Summer	2017	12	21	2017-12-21	Oct 17-April 18	17.124	22.7752	26.631	0	24	0	9.507	2017_December	2017	0	Summer_1	Summer_1December	s1w5
6564	AH59	Molong Golf Club	Orange	AH	D	5	T	23.8	December	Summer	2017	12	21	2017-12-21	Oct 17-April 18	17.5	22.9375	28	0	24	0	10.5	2017_December	2017	0	Summer_1	Summer_1December	s1w5
6564	AH8	Whiteleys Road Molong	Orange	AH	D	3	T	23.8	December	Summer	2017	12	21	2017-12-21	Oct 17-April 18	16.644	22.4611	27.15	0	24	0	10.506	2017_December	2017	0	Summer_1	Summer_1December	s1w5
6564	AH9	Whiteleys Road Molong	Orange	AH	D	7	T	23.8	December	Summer	2017	12	21	2017-12-21	Oct 17-April 18	16.085	22.2371	27.593	0	24	0	11.508	2017_December	2017	0	Summer_1	Summer_1December	s1w5
6564	AHB	Molong Golf Club	Orange	AH	D	4	T	23.8	December	Summer	2017	12	21	2017-12-21	Oct 17-April 18	17.607	23.2769	28.111	0	24	0	10.504	2017_December	2017	0	Summer_1	Summer_1December	s1w5
6564	NH12	Whiteleys Road Molong	Orange	NH	D	7	B	23.8	December	Summer	2017	12	21	2017-12-21	Oct 17-April 18	14.548	23.4718	35.05	1	24	0.0416667	20.502	2017_December	2017	1	Summer_1	Summer_1December	s1w5
6564	NH13	Whiteleys Road Molong	Orange	NH	D	8	B	23.8	December	Summer	2017	12	21	2017-12-21	Oct 17-April 18	14.545	23.4446	34.047	0	24	0	19.502	2017_December	2017	0	Summer_1	Summer_1December	s1w5
6564	NH19	Hinton Reserve	Orange	NH	D	2	T	23.8	December	Summer	2017	12	21	2017-12-21	Oct 17-April 18	13.567	19.7824	27.078	0	24	0	13.511	2017_December	2017	0	Summer_1	Summer_1December	s1w5
6564	NH48	Wattle Flat	Bathurst	NH	A	8	T	24.3	December	Summer	2017	12	21	2017-12-21	Oct 17-April 18	20.13	21.6311	23.632	0	24	0	3.502	2017_December	2017	0	Summer_1	Summer_1December	s1w5
6564	NH53	Hinton Reserve	Orange	NH	D	10	T	23.8	December	Summer	2017	12	21	2017-12-21	Oct 17-April 18	18.638	20.8894	23.14	0	24	0	4.502	2017_December	2017	0	Summer_1	Summer_1December	s1w5
6564	NH54	Hinton Reserve	Orange	NH	D	7	T	23.8	December	Summer	2017	12	21	2017-12-21	Oct 17-April 18	16.595	20.4345	23.605	0	24	0	7.01	2017_December	2017	0	Summer_1	Summer_1December	s1w5
6564	NH56	Whiteleys Road Molong	Orange	NH	A	5	B	23.8	December	Summer	2017	12	21	2017-12-21	Oct 17-April 18	21.034	24.6807	27.035	0	24	0	6.001	2017_December	2017	0	Summer_1	Summer_1December	s1w5
6564	NH57	Whiteleys Road Molong	Orange	NH	A	11	B	23.8	December	Summer	2017	12	21	2017-12-21	Oct 17-April 18	18.591	23.5739	27.595	0	24	0	9.004	2017_December	2017	0	Summer_1	Summer_1December	s1w5
6564	NHFROG	Wattle Flat	Bathurst	NH	A	9	T	24.3	December	Summer	2017	12	21	2017-12-21	Oct 17-April 18	19.118	21.079	22.622	0	24	0	3.504	2017_December	2017	0	Summer_1	Summer_1December	s1w5
6564	NHSTUMP	Whiteleys Road Molong	Orange	NH	A	5	T	23.8	December	Summer	2017	12	21	2017-12-21	Oct 17-April 18	15.121	24.6905	41.604	3	24	0.125	26.483	2017_December	2017	1	Summer_1	Summer_1December	s1w5
6565	AH17	Hinton Reserve	Orange	AH	D	7	B	26.5	December	Summer	2017	12	22	2017-12-22	Oct 17-April 18	16.623	20.8362	26.131	0	24	0	9.508	2017_December	2017	0	Summer_1	Summer_1December	s1w5
6565	AH2	Wattle Flat	Bathurst	AH	D	5	B	28.9	December	Summer	2017	12	22	2017-12-22	Oct 17-April 18	16	19.8125	24	0	24	0	8	2017_December	2017	0	Summer_1	Summer_1December	s1w5
6565	AH20	Hinton Reserve	Orange	AH	D	5	B	26.5	December	Summer	2017	12	22	2017-12-22	Oct 17-April 18	16.556	21.016	24.559	0	24	0	8.003	2017_December	2017	0	Summer_1	Summer_1December	s1w5
6565	AH21	Hinton Reserve	Orange	AH	D	4	B	26.5	December	Summer	2017	12	22	2017-12-22	Oct 17-April 18	16.5	21.2708	27	0	24	0	10.5	2017_December	2017	0	Summer_1	Summer_1December	s1w5
6565	AH26	Molong Golf Club	Orange	AH	D	5	T	26.5	December	Summer	2017	12	22	2017-12-22	Oct 17-April 18	16.5	23.8958	30.5	0	24	0	14	2017_December	2017	0	Summer_1	Summer_1December	s1w5
6565	AH27	Molong Golf Club	Orange	AH	D	4	T	26.5	December	Summer	2017	12	22	2017-12-22	Oct 17-April 18	16.5	24.3333	31	0	24	0	14.5	2017_December	2017	0	Summer_1	Summer_1December	s1w5
6565	AH29	Molong Golf Club	Orange	AH	A	9	T	26.5	December	Summer	2017	12	22	2017-12-22	Oct 17-April 18	20.576	22.8899	25.078	0	24	0	4.502	2017_December	2017	0	Summer_1	Summer_1December	s1w5
6565	AH3	Wattle Flat	Bathurst	AH	D	4	B	28.9	December	Summer	2017	12	22	2017-12-22	Oct 17-April 18	15.527	20.1545	25.531	0	24	0	10.004	2017_December	2017	0	Summer_1	Summer_1December	s1w5
6565	AH32	Neville	Orange	AH	D	4	T	26.5	December	Summer	2017	12	22	2017-12-22	Oct 17-April 18	16.5	20.8542	25	0	24	0	8.5	2017_December	2017	0	Summer_1	Summer_1December	s1w5
6565	AH33	Neville	Orange	AH	D	4	B	26.5	December	Summer	2017	12	22	2017-12-22	Oct 17-April 18	15.589	21.7394	27.095	0	24	0	11.506	2017_December	2017	0	Summer_1	Summer_1December	s1w5
6565	AH33W	Whiteleys Road Molong	Orange	AH	D	10	T	26.5	December	Summer	2017	12	22	2017-12-22	Oct 17-April 18	17.5	22.9375	28.5	0	24	0	11	2017_December	2017	0	Summer_1	Summer_1December	s1w5
6565	AH34	Neville	Orange	AH	D	7	T	26.5	December	Summer	2017	12	22	2017-12-22	Oct 17-April 18	15.5	20.5833	25	0	24	0	9.5	2017_December	2017	0	Summer_1	Summer_1December	s1w5
6565	AH35	Neville	Orange	AH	D	4	B	26.5	December	Summer	2017	12	22	2017-12-22	Oct 17-April 18	14.625	21.9842	29.132	0	24	0	14.507	2017_December	2017	0	Summer_1	Summer_1December	s1w5
6565	AH39	Whiteleys Road Molong	Orange	AH	D	4	T	26.5	December	Summer	2017	12	22	2017-12-22	Oct 17-April 18	17	25.5833	38	3	24	0.125	21	2017_December	2017	1	Summer_1	Summer_1December	s1w5
6565	AH40	Whiteleys Road Molong	Orange	AH	D	4	T	26.5	December	Summer	2017	12	22	2017-12-22	Oct 17-April 18	17.5	25.2292	36.5	2	24	0.0833333	19	2017_December	2017	1	Summer_1	Summer_1December	s1w5
6565	AH41	Whiteleys Road Molong	Orange	AH	D	6	T	26.5	December	Summer	2017	12	22	2017-12-22	Oct 17-April 18	17.5	24.75	32.5	0	24	0	15	2017_December	2017	0	Summer_1	Summer_1December	s1w5
6565	AH42	Whiteleys Road Molong	Orange	AH	D	5	T	26.5	December	Summer	2017	12	22	2017-12-22	Oct 17-April 18	17.5	24.6875	31.5	0	24	0	14	2017_December	2017	0	Summer_1	Summer_1December	s1w5
6565	AH43	Wattle Flat	Bathurst	AH	A	3	T	28.9	December	Summer	2017	12	22	2017-12-22	Oct 17-April 18	16.138	21.0807	28.646	0	24	0	12.508	2017_December	2017	0	Summer_1	Summer_1December	s1w5
6565	AH44	Wattle Flat	Bathurst	AH	A	6	T	28.9	December	Summer	2017	12	22	2017-12-22	Oct 17-April 18	16.5	20.4792	25	0	24	0	8.5	2017_December	2017	0	Summer_1	Summer_1December	s1w5
6565	AH45	Wattle Flat	Bathurst	AH	A	4	B	28.9	December	Summer	2017	12	22	2017-12-22	Oct 17-April 18	15	19.8958	25	0	24	0	10	2017_December	2017	0	Summer_1	Summer_1December	s1w5
6565	AH50	Hinton Reserve	Orange	AH	D	8	T	26.5	December	Summer	2017	12	22	2017-12-22	Oct 17-April 18	18.616	22.0772	25.621	0	24	0	7.005	2017_December	2017	0	Summer_1	Summer_1December	s1w5
6565	AH55	Molong Golf Club	Orange	AH	D	5	T	26.5	December	Summer	2017	12	22	2017-12-22	Oct 17-April 18	18.126	24.6292	29.129	0	24	0	11.003	2017_December	2017	0	Summer_1	Summer_1December	s1w5
6565	AH59	Molong Golf Club	Orange	AH	D	5	T	26.5	December	Summer	2017	12	22	2017-12-22	Oct 17-April 18	18.5	24.9375	31	0	24	0	12.5	2017_December	2017	0	Summer_1	Summer_1December	s1w5
6565	AH8	Whiteleys Road Molong	Orange	AH	D	3	T	26.5	December	Summer	2017	12	22	2017-12-22	Oct 17-April 18	18.146	24.649	30.149	0	24	0	12.003	2017_December	2017	0	Summer_1	Summer_1December	s1w5
6565	AH9	Whiteleys Road Molong	Orange	AH	D	7	T	26.5	December	Summer	2017	12	22	2017-12-22	Oct 17-April 18	18.088	24.3831	31.59	0	24	0	13.502	2017_December	2017	0	Summer_1	Summer_1December	s1w5
6565	AHB	Molong Golf Club	Orange	AH	D	4	T	26.5	December	Summer	2017	12	22	2017-12-22	Oct 17-April 18	18.608	25.4641	31.109	0	24	0	12.501	2017_December	2017	0	Summer_1	Summer_1December	s1w5
6565	NH12	Whiteleys Road Molong	Orange	NH	D	7	B	26.5	December	Summer	2017	12	22	2017-12-22	Oct 17-April 18	17.052	26.387	41.536	4	24	0.166667	24.484	2017_December	2017	1	Summer_1	Summer_1December	s1w5
6565	NH13	Whiteleys Road Molong	Orange	NH	D	8	B	26.5	December	Summer	2017	12	22	2017-12-22	Oct 17-April 18	17.047	26.3814	40.04	5	24	0.208333	22.993	2017_December	2017	1	Summer_1	Summer_1December	s1w5
6565	NH19	Hinton Reserve	Orange	NH	D	2	T	26.5	December	Summer	2017	12	22	2017-12-22	Oct 17-April 18	16.071	21.6588	30.077	0	24	0	14.006	2017_December	2017	0	Summer_1	Summer_1December	s1w5
6565	NH48	Wattle Flat	Bathurst	NH	A	8	T	28.9	December	Summer	2017	12	22	2017-12-22	Oct 17-April 18	18.127	20.3588	23.132	0	24	0	5.005	2017_December	2017	0	Summer_1	Summer_1December	s1w5
6565	NH53	Hinton Reserve	Orange	NH	D	10	T	26.5	December	Summer	2017	12	22	2017-12-22	Oct 17-April 18	19.139	21.4313	24.141	0	24	0	5.002	2017_December	2017	0	Summer_1	Summer_1December	s1w5
6565	NH54	Hinton Reserve	Orange	NH	D	7	T	26.5	December	Summer	2017	12	22	2017-12-22	Oct 17-April 18	18.098	22.165	27.105	0	24	0	9.007	2017_December	2017	0	Summer_1	Summer_1December	s1w5
6565	NH56	Whiteleys Road Molong	Orange	NH	A	5	B	26.5	December	Summer	2017	12	22	2017-12-22	Oct 17-April 18	20.534	25.0557	28.535	0	24	0	8.001	2017_December	2017	0	Summer_1	Summer_1December	s1w5
6565	NH57	Whiteleys Road Molong	Orange	NH	A	11	B	26.5	December	Summer	2017	12	22	2017-12-22	Oct 17-April 18	19.593	25.053	29.594	0	24	0	10.001	2017_December	2017	0	Summer_1	Summer_1December	s1w5
6565	NHFROG	Wattle Flat	Bathurst	NH	A	9	T	28.9	December	Summer	2017	12	22	2017-12-22	Oct 17-April 18	17.616	20.2861	23.122	0	24	0	5.506	2017_December	2017	0	Summer_1	Summer_1December	s1w5
6565	NHSTUMP	Whiteleys Road Molong	Orange	NH	A	5	T	26.5	December	Summer	2017	12	22	2017-12-22	Oct 17-April 18	17.126	25.8791	40.608	4	24	0.166667	23.482	2017_December	2017	1	Summer_1	Summer_1December	s1w5
6566	AH17	Hinton Reserve	Orange	AH	D	7	B		December	Summer	2017	12	23	2017-12-23	Oct 17-April 18	16.623	22.3367	28.13	0	24	0	11.507	2017_December	2017	0	Summer_1	Summer_1December	s1w5
6566	AH2	Wattle Flat	Bathurst	AH	D	5	B	31.8	December	Summer	2017	12	23	2017-12-23	Oct 17-April 18	16	23.1667	30.5	0	24	0	14.5	2017_December	2017	0	Summer_1	Summer_1December	s1w5
6566	AH20	Hinton Reserve	Orange	AH	D	5	B		December	Summer	2017	12	23	2017-12-23	Oct 17-April 18	15.556	22.2455	27.559	0	24	0	12.003	2017_December	2017	0	Summer_1	Summer_1December	s1w5
6566	AH21	Hinton Reserve	Orange	AH	D	4	B		December	Summer	2017	12	23	2017-12-23	Oct 17-April 18	16	22.4583	30.5	0	24	0	14.5	2017_December	2017	0	Summer_1	Summer_1December	s1w5
6566	AH26	Molong Golf Club	Orange	AH	D	5	T		December	Summer	2017	12	23	2017-12-23	Oct 17-April 18	18	26.1042	33	0	24	0	15	2017_December	2017	0	Summer_1	Summer_1December	s1w5
6566	AH27	Molong Golf Club	Orange	AH	D	4	T		December	Summer	2017	12	23	2017-12-23	Oct 17-April 18	18	26.5208	33.5	0	24	0	15.5	2017_December	2017	0	Summer_1	Summer_1December	s1w5
6566	AH29	Molong Golf Club	Orange	AH	A	9	T		December	Summer	2017	12	23	2017-12-23	Oct 17-April 18	22.077	24.5361	27.078	0	24	0	5.001	2017_December	2017	0	Summer_1	Summer_1December	s1w5
6566	AH3	Wattle Flat	Bathurst	AH	D	4	B	31.8	December	Summer	2017	12	23	2017-12-23	Oct 17-April 18	15.527	23.5299	30.53	0	24	0	15.003	2017_December	2017	0	Summer_1	Summer_1December	s1w5
6566	AH32	Neville	Orange	AH	D	4	T		December	Summer	2017	12	23	2017-12-23	Oct 17-April 18	18	23.1042	30.5	0	24	0	12.5	2017_December	2017	0	Summer_1	Summer_1December	s1w5
6566	AH33	Neville	Orange	AH	D	4	B		December	Summer	2017	12	23	2017-12-23	Oct 17-April 18	17.591	24.3646	31.093	0	24	0	13.502	2017_December	2017	0	Summer_1	Summer_1December	s1w5
6566	AH33W	Whiteleys Road Molong	Orange	AH	D	10	T		December	Summer	2017	12	23	2017-12-23	Oct 17-April 18	19	25.2083	31	0	24	0	12	2017_December	2017	0	Summer_1	Summer_1December	s1w5
6566	AH34	Neville	Orange	AH	D	7	T		December	Summer	2017	12	23	2017-12-23	Oct 17-April 18	17	22.8125	27	0	24	0	10	2017_December	2017	0	Summer_1	Summer_1December	s1w5
6566	AH35	Neville	Orange	AH	D	4	B		December	Summer	2017	12	23	2017-12-23	Oct 17-April 18	16.127	24.9838	34.626	0	24	0	18.499	2017_December	2017	0	Summer_1	Summer_1December	s1w5
6566	AH39	Whiteleys Road Molong	Orange	AH	D	4	T		December	Summer	2017	12	23	2017-12-23	Oct 17-April 18	17.5	27.2083	39.5	5	24	0.208333	22	2017_December	2017	1	Summer_1	Summer_1December	s1w5
6566	AH40	Whiteleys Road Molong	Orange	AH	D	4	T		December	Summer	2017	12	23	2017-12-23	Oct 17-April 18	18	27.2292	39	5	24	0.208333	21	2017_December	2017	1	Summer_1	Summer_1December	s1w5
6566	AH41	Whiteleys Road Molong	Orange	AH	D	6	T		December	Summer	2017	12	23	2017-12-23	Oct 17-April 18	18	26.7708	35	0	24	0	17	2017_December	2017	0	Summer_1	Summer_1December	s1w5
6566	AH42	Whiteleys Road Molong	Orange	AH	D	5	T		December	Summer	2017	12	23	2017-12-23	Oct 17-April 18	18	26.4583	33.5	0	24	0	15.5	2017_December	2017	0	Summer_1	Summer_1December	s1w5
6566	AH43	Wattle Flat	Bathurst	AH	A	3	T	31.8	December	Summer	2017	12	23	2017-12-23	Oct 17-April 18	16.138	24.3505	41.622	2	24	0.0833333	25.484	2017_December	2017	1	Summer_1	Summer_1December	s1w5
6566	AH44	Wattle Flat	Bathurst	AH	A	6	T	31.8	December	Summer	2017	12	23	2017-12-23	Oct 17-April 18	16.5	23.7083	30	0	24	0	13.5	2017_December	2017	0	Summer_1	Summer_1December	s1w5
6566	AH45	Wattle Flat	Bathurst	AH	A	4	B	31.8	December	Summer	2017	12	23	2017-12-23	Oct 17-April 18	15	23.1875	29.5	0	24	0	14.5	2017_December	2017	0	Summer_1	Summer_1December	s1w5
6566	AH50	Hinton Reserve	Orange	AH	D	8	T		December	Summer	2017	12	23	2017-12-23	Oct 17-April 18	18.616	23.4112	27.121	0	24	0	8.505	2017_December	2017	0	Summer_1	Summer_1December	s1w5
6566	AH55	Molong Golf Club	Orange	AH	D	5	T		December	Summer	2017	12	23	2017-12-23	Oct 17-April 18	19.628	26.8373	31.127	0	24	0	11.499	2017_December	2017	0	Summer_1	Summer_1December	s1w5
6566	AH59	Molong Golf Club	Orange	AH	D	5	T		December	Summer	2017	12	23	2017-12-23	Oct 17-April 18	20.5	27.1875	34.5	0	24	0	14	2017_December	2017	0	Summer_1	Summer_1December	s1w5
6566	AH8	Whiteleys Road Molong	Orange	AH	D	3	T		December	Summer	2017	12	23	2017-12-23	Oct 17-April 18	19.147	26.5239	32.147	0	24	0	13	2017_December	2017	0	Summer_1	Summer_1December	s1w5
6566	AH9	Whiteleys Road Molong	Orange	AH	D	7	T		December	Summer	2017	12	23	2017-12-23	Oct 17-April 18	19.089	26.383	33.089	0	24	0	14	2017_December	2017	0	Summer_1	Summer_1December	s1w5
6566	AHB	Molong Golf Club	Orange	AH	D	4	T		December	Summer	2017	12	23	2017-12-23	Oct 17-April 18	20.61	27.7762	33.606	0	24	0	12.996	2017_December	2017	0	Summer_1	Summer_1December	s1w5
6566	NH12	Whiteleys Road Molong	Orange	NH	D	7	B		December	Summer	2017	12	23	2017-12-23	Oct 17-April 18	16.552	27.8235	41.536	6	24	0.25	24.984	2017_December	2017	1	Summer_1	Summer_1December	s1w5
6566	NH13	Whiteleys Road Molong	Orange	NH	D	8	B		December	Summer	2017	12	23	2017-12-23	Oct 17-April 18	17.548	28.4015	42.536	7	24	0.291667	24.988	2017_December	2017	1	Summer_1	Summer_1December	s1w5
6566	NH19	Hinton Reserve	Orange	NH	D	2	T		December	Summer	2017	12	23	2017-12-23	Oct 17-April 18	15.07	22.6998	33.573	0	24	0	18.503	2017_December	2017	0	Summer_1	Summer_1December	s1w5
6566	NH48	Wattle Flat	Bathurst	NH	A	8	T	31.8	December	Summer	2017	12	23	2017-12-23	Oct 17-April 18	18.628	22.4642	27.632	0	24	0	9.004	2017_December	2017	0	Summer_1	Summer_1December	s1w5
6566	NH53	Hinton Reserve	Orange	NH	D	10	T		December	Summer	2017	12	23	2017-12-23	Oct 17-April 18	18.138	21.7647	24.641	0	24	0	6.503	2017_December	2017	0	Summer_1	Summer_1December	s1w5
6566	NH54	Hinton Reserve	Orange	NH	D	7	T		December	Summer	2017	12	23	2017-12-23	Oct 17-April 18	17.096	23.2693	30.103	0	24	0	13.007	2017_December	2017	0	Summer_1	Summer_1December	s1w5
6566	NH56	Whiteleys Road Molong	Orange	NH	A	5	B		December	Summer	2017	12	23	2017-12-23	Oct 17-April 18	22.035	26.9097	30.534	0	24	0	8.499	2017_December	2017	0	Summer_1	Summer_1December	s1w5
6566	NH57	Whiteleys Road Molong	Orange	NH	A	11	B		December	Summer	2017	12	23	2017-12-23	Oct 17-April 18	20.594	26.9901	31.093	0	24	0	10.499	2017_December	2017	0	Summer_1	Summer_1December	s1w5
6566	NHFROG	Wattle Flat	Bathurst	NH	A	9	T	31.8	December	Summer	2017	12	23	2017-12-23	Oct 17-April 18	17.616	23.0377	27.123	0	24	0	9.507	2017_December	2017	0	Summer_1	Summer_1December	s1w5
6566	NHSTUMP	Whiteleys Road Molong	Orange	NH	A	5	T		December	Summer	2017	12	23	2017-12-23	Oct 17-April 18	17.627	27.1495	41.106	4	24	0.166667	23.479	2017_December	2017	1	Summer_1	Summer_1December	s1w5
6567	AH17	Hinton Reserve	Orange	AH	D	7	B	33.6	December	Summer	2017	12	24	2017-12-24	Oct 17-April 18	17.124	23.7119	29.629	0	24	0	12.505	2017_December	2017	0	Summer_1	Summer_1December	s1w5
6567	AH2	Wattle Flat	Bathurst	AH	D	5	B	36	December	Summer	2017	12	24	2017-12-24	Oct 17-April 18	18	25.2292	32.5	0	24	0	14.5	2017_December	2017	0	Summer_1	Summer_1December	s1w5
6567	AH20	Hinton Reserve	Orange	AH	D	5	B	33.6	December	Summer	2017	12	24	2017-12-24	Oct 17-April 18	16.056	23.5786	29.058	0	24	0	13.002	2017_December	2017	0	Summer_1	Summer_1December	s1w5
6567	AH21	Hinton Reserve	Orange	AH	D	4	B	33.6	December	Summer	2017	12	24	2017-12-24	Oct 17-April 18	16.5	23.6458	29.5	0	24	0	13	2017_December	2017	0	Summer_1	Summer_1December	s1w5
6567	AH26	Molong Golf Club	Orange	AH	D	5	T	33.6	December	Summer	2017	12	24	2017-12-24	Oct 17-April 18	18	27.625	35	0	24	0	17	2017_December	2017	0	Summer_1	Summer_1December	s1w5
6567	AH27	Molong Golf Club	Orange	AH	D	4	T	33.6	December	Summer	2017	12	24	2017-12-24	Oct 17-April 18	18	27.9375	36.5	5	24	0.208333	18.5	2017_December	2017	1	Summer_1	Summer_1December	s1w5
6567	AH29	Molong Golf Club	Orange	AH	A	9	T	33.6	December	Summer	2017	12	24	2017-12-24	Oct 17-April 18	22.577	25.6818	29.077	0	24	0	6.5	2017_December	2017	0	Summer_1	Summer_1December	s1w5
6567	AH3	Wattle Flat	Bathurst	AH	D	4	B	36	December	Summer	2017	12	24	2017-12-24	Oct 17-April 18	17.528	25.78	32.03	0	24	0	14.502	2017_December	2017	0	Summer_1	Summer_1December	s1w5
6567	AH32	Neville	Orange	AH	D	4	T	33.6	December	Summer	2017	12	24	2017-12-24	Oct 17-April 18	18.5	24.4583	32.5	0	24	0	14	2017_December	2017	0	Summer_1	Summer_1December	s1w5
6567	AH33	Neville	Orange	AH	D	4	B	33.6	December	Summer	2017	12	24	2017-12-24	Oct 17-April 18	18.092	25.8854	33.091	0	24	0	14.999	2017_December	2017	0	Summer_1	Summer_1December	s1w5
6567	AH33W	Whiteleys Road Molong	Orange	AH	D	10	T	33.6	December	Summer	2017	12	24	2017-12-24	Oct 17-April 18	20	26.7083	32.5	0	24	0	12.5	2017_December	2017	0	Summer_1	Summer_1December	s1w5
6567	AH34	Neville	Orange	AH	D	7	T	33.6	December	Summer	2017	12	24	2017-12-24	Oct 17-April 18	18.5	24.9375	29.5	0	24	0	11	2017_December	2017	0	Summer_1	Summer_1December	s1w5
6567	AH35	Neville	Orange	AH	D	4	B	33.6	December	Summer	2017	12	24	2017-12-24	Oct 17-April 18	17.128	26.5672	36.124	3	24	0.125	18.996	2017_December	2017	1	Summer_1	Summer_1December	s1w5
6567	AH39	Whiteleys Road Molong	Orange	AH	D	4	T	33.6	December	Summer	2017	12	24	2017-12-24	Oct 17-April 18	18.5	27.8125	37	5	24	0.208333	18.5	2017_December	2017	1	Summer_1	Summer_1December	s1w5
6567	AH40	Whiteleys Road Molong	Orange	AH	D	4	T	33.6	December	Summer	2017	12	24	2017-12-24	Oct 17-April 18	19	28.7292	38.5	5	24	0.208333	19.5	2017_December	2017	1	Summer_1	Summer_1December	s1w5
6567	AH41	Whiteleys Road Molong	Orange	AH	D	6	T	33.6	December	Summer	2017	12	24	2017-12-24	Oct 17-April 18	18	28.2292	37	5	24	0.208333	19	2017_December	2017	1	Summer_1	Summer_1December	s1w5
6567	AH42	Whiteleys Road Molong	Orange	AH	D	5	T	33.6	December	Summer	2017	12	24	2017-12-24	Oct 17-April 18	18.5	28.0833	36.5	5	24	0.208333	18	2017_December	2017	1	Summer_1	Summer_1December	s1w5
6567	AH43	Wattle Flat	Bathurst	AH	A	3	T	36	December	Summer	2017	12	24	2017-12-24	Oct 17-April 18	18.642	26.1852	35.637	1	24	0.0416667	16.995	2017_December	2017	1	Summer_1	Summer_1December	s1w5
6567	AH44	Wattle Flat	Bathurst	AH	A	6	T	36	December	Summer	2017	12	24	2017-12-24	Oct 17-April 18	18.5	26.0208	31.5	0	24	0	13	2017_December	2017	0	Summer_1	Summer_1December	s1w5
6567	AH45	Wattle Flat	Bathurst	AH	A	4	B	36	December	Summer	2017	12	24	2017-12-24	Oct 17-April 18	17.5	25.3542	31.5	0	24	0	14	2017_December	2017	0	Summer_1	Summer_1December	s1w5
6567	AH50	Hinton Reserve	Orange	AH	D	8	T	33.6	December	Summer	2017	12	24	2017-12-24	Oct 17-April 18	18.616	24.64	29.12	0	24	0	10.504	2017_December	2017	0	Summer_1	Summer_1December	s1w5
6567	AH55	Molong Golf Club	Orange	AH	D	5	T	33.6	December	Summer	2017	12	24	2017-12-24	Oct 17-April 18	19.127	28.0647	33.623	0	24	0	14.496	2017_December	2017	0	Summer_1	Summer_1December	s1w5
6567	AH59	Molong Golf Club	Orange	AH	D	5	T	33.6	December	Summer	2017	12	24	2017-12-24	Oct 17-April 18	20.5	28.375	35	0	24	0	14.5	2017_December	2017	0	Summer_1	Summer_1December	s1w5
6567	AH8	Whiteleys Road Molong	Orange	AH	D	3	T	33.6	December	Summer	2017	12	24	2017-12-24	Oct 17-April 18	20.148	28.0019	35.143	1	24	0.0416667	14.995	2017_December	2017	1	Summer_1	Summer_1December	s1w5
6567	AH9	Whiteleys Road Molong	Orange	AH	D	7	T	33.6	December	Summer	2017	12	24	2017-12-24	Oct 17-April 18	19.59	28.2149	36.084	4	24	0.166667	16.494	2017_December	2017	1	Summer_1	Summer_1December	s1w5
6567	AHB	Molong Golf Club	Orange	AH	D	4	T	33.6	December	Summer	2017	12	24	2017-12-24	Oct 17-April 18	20.61	28.7962	34.605	0	24	0	13.995	2017_December	2017	0	Summer_1	Summer_1December	s1w5
6567	NH12	Whiteleys Road Molong	Orange	NH	D	7	B	33.6	December	Summer	2017	12	24	2017-12-24	Oct 17-April 18	17.553	29.0521	41.037	8	24	0.333333	23.484	2017_December	2017	1	Summer_1	Summer_1December	s1w5
6567	NH13	Whiteleys Road Molong	Orange	NH	D	8	B	33.6	December	Summer	2017	12	24	2017-12-24	Oct 17-April 18	18.048	28.9639	41.039	7	24	0.291667	22.991	2017_December	2017	1	Summer_1	Summer_1December	s1w5
6567	NH19	Hinton Reserve	Orange	NH	D	2	T	33.6	December	Summer	2017	12	24	2017-12-24	Oct 17-April 18	15.57	23.8252	33.573	0	24	0	18.003	2017_December	2017	0	Summer_1	Summer_1December	s1w5
6567	NH48	Wattle Flat	Bathurst	NH	A	8	T	36	December	Summer	2017	12	24	2017-12-24	Oct 17-April 18	20.63	24.6945	28.632	0	24	0	8.002	2017_December	2017	0	Summer_1	Summer_1December	s1w5
6567	NH53	Hinton Reserve	Orange	NH	D	10	T	33.6	December	Summer	2017	12	24	2017-12-24	Oct 17-April 18	18.638	22.1607	24.641	0	24	0	6.003	2017_December	2017	0	Summer_1	Summer_1December	s1w5
6567	NH54	Hinton Reserve	Orange	NH	D	7	T	33.6	December	Summer	2017	12	24	2017-12-24	Oct 17-April 18	17.096	23.936	30.602	0	24	0	13.506	2017_December	2017	0	Summer_1	Summer_1December	s1w5
6567	NH56	Whiteleys Road Molong	Orange	NH	A	5	B	33.6	December	Summer	2017	12	24	2017-12-24	Oct 17-April 18	23.035	28.7842	32.533	0	24	0	9.498	2017_December	2017	0	Summer_1	Summer_1December	s1w5
6567	NH57	Whiteleys Road Molong	Orange	NH	A	11	B	33.6	December	Summer	2017	12	24	2017-12-24	Oct 17-April 18	21.094	28.6555	33.59	0	24	0	12.496	2017_December	2017	0	Summer_1	Summer_1December	s1w5
6567	NHFROG	Wattle Flat	Bathurst	NH	A	9	T	36	December	Summer	2017	12	24	2017-12-24	Oct 17-April 18	19.619	25.3717	29.621	0	24	0	10.002	2017_December	2017	0	Summer_1	Summer_1December	s1w5
6567	NHSTUMP	Whiteleys Road Molong	Orange	NH	A	5	T	33.6	December	Summer	2017	12	24	2017-12-24	Oct 17-April 18	18.128	28.5647	41.106	6	24	0.25	22.978	2017_December	2017	1	Summer_1	Summer_1December	s1w5
6568	AH17	Hinton Reserve	Orange	AH	D	7	B	26.6	December	Summer	2017	12	25	2017-12-25	Oct 17-April 18	15.621	21.3369	26.131	0	24	0	10.51	2017_December	2017	0	Summer_1	Summer_1December	s1w5
6568	AH2	Wattle Flat	Bathurst	AH	D	5	B	25.7	December	Summer	2017	12	25	2017-12-25	Oct 17-April 18	14	18.4167	22.5	0	24	0	8.5	2017_December	2017	0	Summer_1	Summer_1December	s1w5
6568	AH20	Hinton Reserve	Orange	AH	D	5	B	26.6	December	Summer	2017	12	25	2017-12-25	Oct 17-April 18	16.056	21.6203	26.059	0	24	0	10.003	2017_December	2017	0	Summer_1	Summer_1December	s1w5
6568	AH21	Hinton Reserve	Orange	AH	D	4	B	26.6	December	Summer	2017	12	25	2017-12-25	Oct 17-April 18	15.5	21.4583	27	0	24	0	11.5	2017_December	2017	0	Summer_1	Summer_1December	s1w5
6568	AH26	Molong Golf Club	Orange	AH	D	5	T	26.6	December	Summer	2017	12	25	2017-12-25	Oct 17-April 18	17	23.8333	29	0	24	0	12	2017_December	2017	0	Summer_1	Summer_1December	s1w5
6568	AH27	Molong Golf Club	Orange	AH	D	4	T	26.6	December	Summer	2017	12	25	2017-12-25	Oct 17-April 18	16.5	24	30	0	24	0	13.5	2017_December	2017	0	Summer_1	Summer_1December	s1w5
6568	AH29	Molong Golf Club	Orange	AH	A	9	T	26.6	December	Summer	2017	12	25	2017-12-25	Oct 17-April 18	22.577	25.3905	27.078	0	24	0	4.501	2017_December	2017	0	Summer_1	Summer_1December	s1w5
6568	AH3	Wattle Flat	Bathurst	AH	D	4	B	25.7	December	Summer	2017	12	25	2017-12-25	Oct 17-April 18	14.526	18.8205	23.031	0	24	0	8.505	2017_December	2017	0	Summer_1	Summer_1December	s1w5
6568	AH32	Neville	Orange	AH	D	4	T	26.6	December	Summer	2017	12	25	2017-12-25	Oct 17-April 18	15	20.875	27.5	0	24	0	12.5	2017_December	2017	0	Summer_1	Summer_1December	s1w5
6568	AH33	Neville	Orange	AH	D	4	B	26.6	December	Summer	2017	12	25	2017-12-25	Oct 17-April 18	14.086	21.1348	27.595	0	24	0	13.509	2017_December	2017	0	Summer_1	Summer_1December	s1w5
6568	AH33W	Whiteleys Road Molong	Orange	AH	D	10	T	26.6	December	Summer	2017	12	25	2017-12-25	Oct 17-April 18	17	23	26.5	0	24	0	9.5	2017_December	2017	0	Summer_1	Summer_1December	s1w5
6568	AH34	Neville	Orange	AH	D	7	T	26.6	December	Summer	2017	12	25	2017-12-25	Oct 17-April 18	13.5	19.7083	24	0	24	0	10.5	2017_December	2017	0	Summer_1	Summer_1December	s1w5
6568	AH35	Neville	Orange	AH	D	4	B	26.6	December	Summer	2017	12	25	2017-12-25	Oct 17-April 18	13.122	20.1712	27.133	0	24	0	14.011	2017_December	2017	0	Summer_1	Summer_1December	s1w5
6568	AH39	Whiteleys Road Molong	Orange	AH	D	4	T	26.6	December	Summer	2017	12	25	2017-12-25	Oct 17-April 18	17.5	25.7292	36.5	2	24	0.0833333	19	2017_December	2017	1	Summer_1	Summer_1December	s1w5
6568	AH40	Whiteleys Road Molong	Orange	AH	D	4	T	26.6	December	Summer	2017	12	25	2017-12-25	Oct 17-April 18	17	23.875	30	0	24	0	13	2017_December	2017	0	Summer_1	Summer_1December	s1w5
6568	AH41	Whiteleys Road Molong	Orange	AH	D	6	T	26.6	December	Summer	2017	12	25	2017-12-25	Oct 17-April 18	16.5	23.0208	29	0	24	0	12.5	2017_December	2017	0	Summer_1	Summer_1December	s1w5
6568	AH42	Whiteleys Road Molong	Orange	AH	D	5	T	26.6	December	Summer	2017	12	25	2017-12-25	Oct 17-April 18	16.5	23.2708	29	0	24	0	12.5	2017_December	2017	0	Summer_1	Summer_1December	s1w5
6568	AH43	Wattle Flat	Bathurst	AH	A	3	T	25.7	December	Summer	2017	12	25	2017-12-25	Oct 17-April 18	15.136	20.2675	28.646	0	24	0	13.51	2017_December	2017	0	Summer_1	Summer_1December	s1w5
6568	AH44	Wattle Flat	Bathurst	AH	A	6	T	25.7	December	Summer	2017	12	25	2017-12-25	Oct 17-April 18	16.5	20.375	25	0	24	0	8.5	2017_December	2017	0	Summer_1	Summer_1December	s1w5
6568	AH45	Wattle Flat	Bathurst	AH	A	4	B	25.7	December	Summer	2017	12	25	2017-12-25	Oct 17-April 18	14	18.5	23	0	24	0	9	2017_December	2017	0	Summer_1	Summer_1December	s1w5
6568	AH50	Hinton Reserve	Orange	AH	D	8	T	26.6	December	Summer	2017	12	25	2017-12-25	Oct 17-April 18	18.115	22.9739	26.121	0	24	0	8.006	2017_December	2017	0	Summer_1	Summer_1December	s1w5
6568	AH55	Molong Golf Club	Orange	AH	D	5	T	26.6	December	Summer	2017	12	25	2017-12-25	Oct 17-April 18	18.126	24.6714	29.129	0	24	0	11.003	2017_December	2017	0	Summer_1	Summer_1December	s1w5
6568	AH59	Molong Golf Club	Orange	AH	D	5	T	26.6	December	Summer	2017	12	25	2017-12-25	Oct 17-April 18	20	26.1458	32	0	24	0	12	2017_December	2017	0	Summer_1	Summer_1December	s1w5
6568	AH8	Whiteleys Road Molong	Orange	AH	D	3	T	26.6	December	Summer	2017	12	25	2017-12-25	Oct 17-April 18	17.645	23.9201	28.65	0	24	0	11.005	2017_December	2017	0	Summer_1	Summer_1December	s1w5
6568	AH9	Whiteleys Road Molong	Orange	AH	D	7	T	26.6	December	Summer	2017	12	25	2017-12-25	Oct 17-April 18	17.087	23.4878	29.093	0	24	0	12.006	2017_December	2017	0	Summer_1	Summer_1December	s1w5
6568	AHB	Molong Golf Club	Orange	AH	D	4	T	26.6	December	Summer	2017	12	25	2017-12-25	Oct 17-April 18	18.108	25.7768	30.609	0	24	0	12.501	2017_December	2017	0	Summer_1	Summer_1December	s1w5
6568	NH12	Whiteleys Road Molong	Orange	NH	D	7	B	26.6	December	Summer	2017	12	25	2017-12-25	Oct 17-April 18	16.051	24.8675	35.55	3	24	0.125	19.499	2017_December	2017	1	Summer_1	Summer_1December	s1w5
6568	NH13	Whiteleys Road Molong	Orange	NH	D	8	B	26.6	December	Summer	2017	12	25	2017-12-25	Oct 17-April 18	15.046	24.9237	37.044	4	24	0.166667	21.998	2017_December	2017	1	Summer_1	Summer_1December	s1w5
6568	NH19	Hinton Reserve	Orange	NH	D	2	T	26.6	December	Summer	2017	12	25	2017-12-25	Oct 17-April 18	14.569	22.1591	31.575	0	24	0	17.006	2017_December	2017	0	Summer_1	Summer_1December	s1w5
6568	NH48	Wattle Flat	Bathurst	NH	A	8	T	25.7	December	Summer	2017	12	25	2017-12-25	Oct 17-April 18	18.628	21.6726	26.133	0	24	0	7.505	2017_December	2017	0	Summer_1	Summer_1December	s1w5
6568	NH53	Hinton Reserve	Orange	NH	D	10	T	26.6	December	Summer	2017	12	25	2017-12-25	Oct 17-April 18	18.638	22.3067	24.141	0	24	0	5.503	2017_December	2017	0	Summer_1	Summer_1December	s1w5
6568	NH54	Hinton Reserve	Orange	NH	D	7	T	26.6	December	Summer	2017	12	25	2017-12-25	Oct 17-April 18	17.597	22.3324	26.105	0	24	0	8.508	2017_December	2017	0	Summer_1	Summer_1December	s1w5
6568	NH56	Whiteleys Road Molong	Orange	NH	A	5	B	26.6	December	Summer	2017	12	25	2017-12-25	Oct 17-April 18	20.034	25.4307	28.035	0	24	0	8.001	2017_December	2017	0	Summer_1	Summer_1December	s1w5
6568	NH57	Whiteleys Road Molong	Orange	NH	A	11	B	26.6	December	Summer	2017	12	25	2017-12-25	Oct 17-April 18	18.091	24.5949	28.095	0	24	0	10.004	2017_December	2017	0	Summer_1	Summer_1December	s1w5
6568	NHFROG	Wattle Flat	Bathurst	NH	A	9	T	25.7	December	Summer	2017	12	25	2017-12-25	Oct 17-April 18	17.115	20.9952	25.623	0	24	0	8.508	2017_December	2017	0	Summer_1	Summer_1December	s1w5
6568	NHSTUMP	Whiteleys Road Molong	Orange	NH	A	5	T	26.6	December	Summer	2017	12	25	2017-12-25	Oct 17-April 18	18.128	26.483	42.6	4	24	0.166667	24.472	2017_December	2017	1	Summer_1	Summer_1December	s1w5
6569	AH17	Hinton Reserve	Orange	AH	D	7	B	22.7	December	Summer	2017	12	26	2017-12-26	Oct 17-April 18	15.12	18.1456	22.63	0	24	0	7.51	2017_December	2017	0	Summer_1	Summer_1December	s1w6
6569	AH2	Wattle Flat	Bathurst	AH	D	5	B	23.1	December	Summer	2017	12	26	2017-12-26	Oct 17-April 18	14	16.375	20	0	24	0	6	2017_December	2017	0	Summer_1	Summer_1December	s1w6
6569	AH20	Hinton Reserve	Orange	AH	D	5	B	22.7	December	Summer	2017	12	26	2017-12-26	Oct 17-April 18	15.556	18.5986	22.058	0	24	0	6.502	2017_December	2017	0	Summer_1	Summer_1December	s1w6
6569	AH21	Hinton Reserve	Orange	AH	D	4	B	22.7	December	Summer	2017	12	26	2017-12-26	Oct 17-April 18	15	18.9167	23	0	24	0	8	2017_December	2017	0	Summer_1	Summer_1December	s1w6
6569	AH26	Molong Golf Club	Orange	AH	D	5	T	22.7	December	Summer	2017	12	26	2017-12-26	Oct 17-April 18	16.5	20.9167	26	0	24	0	9.5	2017_December	2017	0	Summer_1	Summer_1December	s1w6
6569	AH27	Molong Golf Club	Orange	AH	D	4	T	22.7	December	Summer	2017	12	26	2017-12-26	Oct 17-April 18	16.5	21.2292	27	0	24	0	10.5	2017_December	2017	0	Summer_1	Summer_1December	s1w6
6569	AH29	Molong Golf Club	Orange	AH	A	9	T	22.7	December	Summer	2017	12	26	2017-12-26	Oct 17-April 18	20.076	21.952	24.078	0	24	0	4.002	2017_December	2017	0	Summer_1	Summer_1December	s1w6
6569	AH3	Wattle Flat	Bathurst	AH	D	4	B	23.1	December	Summer	2017	12	26	2017-12-26	Oct 17-April 18	14.025	16.6108	20.03	0	24	0	6.005	2017_December	2017	0	Summer_1	Summer_1December	s1w6
6569	AH32	Neville	Orange	AH	D	4	T	22.7	December	Summer	2017	12	26	2017-12-26	Oct 17-April 18	15	17.875	21.5	0	24	0	6.5	2017_December	2017	0	Summer_1	Summer_1December	s1w6
6569	AH33	Neville	Orange	AH	D	4	B	22.7	December	Summer	2017	12	26	2017-12-26	Oct 17-April 18	14.086	17.5904	22.595	0	24	0	8.509	2017_December	2017	0	Summer_1	Summer_1December	s1w6
6569	AH33W	Whiteleys Road Molong	Orange	AH	D	10	T	22.7	December	Summer	2017	12	26	2017-12-26	Oct 17-April 18	16	19.3333	23.5	0	24	0	7.5	2017_December	2017	0	Summer_1	Summer_1December	s1w6
6569	AH34	Neville	Orange	AH	D	7	T	22.7	December	Summer	2017	12	26	2017-12-26	Oct 17-April 18	13.5	16.625	20.5	0	24	0	7	2017_December	2017	0	Summer_1	Summer_1December	s1w6
6569	AH35	Neville	Orange	AH	D	4	B	22.7	December	Summer	2017	12	26	2017-12-26	Oct 17-April 18	13.122	17.4189	22.132	0	24	0	9.01	2017_December	2017	0	Summer_1	Summer_1December	s1w6
6569	AH39	Whiteleys Road Molong	Orange	AH	D	4	T	22.7	December	Summer	2017	12	26	2017-12-26	Oct 17-April 18	16.5	22.2917	32	0	24	0	15.5	2017_December	2017	0	Summer_1	Summer_1December	s1w6
6569	AH40	Whiteleys Road Molong	Orange	AH	D	4	T	22.7	December	Summer	2017	12	26	2017-12-26	Oct 17-April 18	17	20.9583	26.5	0	24	0	9.5	2017_December	2017	0	Summer_1	Summer_1December	s1w6
6569	AH41	Whiteleys Road Molong	Orange	AH	D	6	T	22.7	December	Summer	2017	12	26	2017-12-26	Oct 17-April 18	16.5	20.5625	26	0	24	0	9.5	2017_December	2017	0	Summer_1	Summer_1December	s1w6
6569	AH42	Whiteleys Road Molong	Orange	AH	D	5	T	22.7	December	Summer	2017	12	26	2017-12-26	Oct 17-April 18	16	20.6875	26	0	24	0	10	2017_December	2017	0	Summer_1	Summer_1December	s1w6
6569	AH43	Wattle Flat	Bathurst	AH	A	3	T	23.1	December	Summer	2017	12	26	2017-12-26	Oct 17-April 18	14.635	17.3058	24.146	0	24	0	9.511	2017_December	2017	0	Summer_1	Summer_1December	s1w6
6569	AH44	Wattle Flat	Bathurst	AH	A	6	T	23.1	December	Summer	2017	12	26	2017-12-26	Oct 17-April 18	15	17.3125	20	0	24	0	5	2017_December	2017	0	Summer_1	Summer_1December	s1w6
6569	AH45	Wattle Flat	Bathurst	AH	A	4	B	23.1	December	Summer	2017	12	26	2017-12-26	Oct 17-April 18	14	16.4167	20	0	24	0	6	2017_December	2017	0	Summer_1	Summer_1December	s1w6
6569	AH50	Hinton Reserve	Orange	AH	D	8	T	22.7	December	Summer	2017	12	26	2017-12-26	Oct 17-April 18	16.612	19.5955	23.12	0	24	0	6.508	2017_December	2017	0	Summer_1	Summer_1December	s1w6
6569	AH55	Molong Golf Club	Orange	AH	D	5	T	22.7	December	Summer	2017	12	26	2017-12-26	Oct 17-April 18	17.124	21.8578	26.631	0	24	0	9.507	2017_December	2017	0	Summer_1	Summer_1December	s1w6
6569	AH59	Molong Golf Club	Orange	AH	D	5	T	22.7	December	Summer	2017	12	26	2017-12-26	Oct 17-April 18	18.5	23.0417	28.5	0	24	0	10	2017_December	2017	0	Summer_1	Summer_1December	s1w6
6569	AH8	Whiteleys Road Molong	Orange	AH	D	3	T	22.7	December	Summer	2017	12	26	2017-12-26	Oct 17-April 18	17.145	21.023	25.65	0	24	0	8.505	2017_December	2017	0	Summer_1	Summer_1December	s1w6
6569	AH9	Whiteleys Road Molong	Orange	AH	D	7	T	22.7	December	Summer	2017	12	26	2017-12-26	Oct 17-April 18	17.087	20.7155	25.594	0	24	0	8.507	2017_December	2017	0	Summer_1	Summer_1December	s1w6
6569	AHB	Molong Golf Club	Orange	AH	D	4	T	22.7	December	Summer	2017	12	26	2017-12-26	Oct 17-April 18	17.107	22.1096	27.111	0	24	0	10.004	2017_December	2017	0	Summer_1	Summer_1December	s1w6
6569	NH12	Whiteleys Road Molong	Orange	NH	D	7	B	22.7	December	Summer	2017	12	26	2017-12-26	Oct 17-April 18	16.552	22.4301	32.055	0	24	0	15.503	2017_December	2017	0	Summer_1	Summer_1December	s1w6
6569	NH13	Whiteleys Road Molong	Orange	NH	D	8	B	22.7	December	Summer	2017	12	26	2017-12-26	Oct 17-April 18	15.546	21.9026	33.548	0	24	0	18.002	2017_December	2017	0	Summer_1	Summer_1December	s1w6
6569	NH19	Hinton Reserve	Orange	NH	D	2	T	22.7	December	Summer	2017	12	26	2017-12-26	Oct 17-April 18	14.068	19.011	26.078	0	24	0	12.01	2017_December	2017	0	Summer_1	Summer_1December	s1w6
6569	NH48	Wattle Flat	Bathurst	NH	A	8	T	23.1	December	Summer	2017	12	26	2017-12-26	Oct 17-April 18	16.123	18.085	20.13	0	24	0	4.007	2017_December	2017	0	Summer_1	Summer_1December	s1w6
6569	NH53	Hinton Reserve	Orange	NH	D	10	T	22.7	December	Summer	2017	12	26	2017-12-26	Oct 17-April 18	18.138	20.0765	22.14	0	24	0	4.002	2017_December	2017	0	Summer_1	Summer_1December	s1w6
6569	NH54	Hinton Reserve	Orange	NH	D	7	T	22.7	December	Summer	2017	12	26	2017-12-26	Oct 17-April 18	16.595	19.454	23.105	0	24	0	6.51	2017_December	2017	0	Summer_1	Summer_1December	s1w6
6569	NH56	Whiteleys Road Molong	Orange	NH	A	5	B	22.7	December	Summer	2017	12	26	2017-12-26	Oct 17-April 18	18.533	21.9927	25.035	0	24	0	6.502	2017_December	2017	0	Summer_1	Summer_1December	s1w6
6569	NH57	Whiteleys Road Molong	Orange	NH	A	11	B	22.7	December	Summer	2017	12	26	2017-12-26	Oct 17-April 18	17.59	21.677	26.096	0	24	0	8.506	2017_December	2017	0	Summer_1	Summer_1December	s1w6
6569	NHFROG	Wattle Flat	Bathurst	NH	A	9	T	23.1	December	Summer	2017	12	26	2017-12-26	Oct 17-April 18	15.612	17.8035	20.12	0	24	0	4.508	2017_December	2017	0	Summer_1	Summer_1December	s1w6
6569	NHSTUMP	Whiteleys Road Molong	Orange	NH	A	5	T	22.7	December	Summer	2017	12	26	2017-12-26	Oct 17-April 18	16.625	22.983	37.618	3	24	0.125	20.993	2017_December	2017	1	Summer_1	Summer_1December	s1w6
6570	AH17	Hinton Reserve	Orange	AH	D	7	B	27.8	December	Summer	2017	12	27	2017-12-27	Oct 17-April 18	15.621	20.231	25.631	0	24	0	10.01	2017_December	2017	0	Summer_1	Summer_1December	s1w6
6570	AH2	Wattle Flat	Bathurst	AH	D	5	B	28.4	December	Summer	2017	12	27	2017-12-27	Oct 17-April 18	15	19.2708	23.5	0	24	0	8.5	2017_December	2017	0	Summer_1	Summer_1December	s1w6
6570	AH20	Hinton Reserve	Orange	AH	D	5	B	27.8	December	Summer	2017	12	27	2017-12-27	Oct 17-April 18	16.056	20.7868	25.559	0	24	0	9.503	2017_December	2017	0	Summer_1	Summer_1December	s1w6
6570	AH21	Hinton Reserve	Orange	AH	D	4	B	27.8	December	Summer	2017	12	27	2017-12-27	Oct 17-April 18	15.5	20.9583	29	0	24	0	13.5	2017_December	2017	0	Summer_1	Summer_1December	s1w6
6570	AH26	Molong Golf Club	Orange	AH	D	5	T	27.8	December	Summer	2017	12	27	2017-12-27	Oct 17-April 18	17.5	23.8125	30	0	24	0	12.5	2017_December	2017	0	Summer_1	Summer_1December	s1w6
6570	AH27	Molong Golf Club	Orange	AH	D	4	T	27.8	December	Summer	2017	12	27	2017-12-27	Oct 17-April 18	17.5	24.4792	31	0	24	0	13.5	2017_December	2017	0	Summer_1	Summer_1December	s1w6
6570	AH29	Molong Golf Club	Orange	AH	A	9	T	27.8	December	Summer	2017	12	27	2017-12-27	Oct 17-April 18	20.076	22.598	25.578	0	24	0	5.502	2017_December	2017	0	Summer_1	Summer_1December	s1w6
6570	AH3	Wattle Flat	Bathurst	AH	D	4	B	28.4	December	Summer	2017	12	27	2017-12-27	Oct 17-April 18	15.026	19.7998	25.031	0	24	0	10.005	2017_December	2017	0	Summer_1	Summer_1December	s1w6
6570	AH32	Neville	Orange	AH	D	4	T	27.8	December	Summer	2017	12	27	2017-12-27	Oct 17-April 18	15.5	20.3958	26	0	24	0	10.5	2017_December	2017	0	Summer_1	Summer_1December	s1w6
6570	AH33	Neville	Orange	AH	D	4	B	27.8	December	Summer	2017	12	27	2017-12-27	Oct 17-April 18	14.587	21.3425	28.095	0	24	0	13.508	2017_December	2017	0	Summer_1	Summer_1December	s1w6
6570	AH33W	Whiteleys Road Molong	Orange	AH	D	10	T	27.8	December	Summer	2017	12	27	2017-12-27	Oct 17-April 18	17	22.25	27.5	0	24	0	10.5	2017_December	2017	0	Summer_1	Summer_1December	s1w6
6570	AH34	Neville	Orange	AH	D	7	T	27.8	December	Summer	2017	12	27	2017-12-27	Oct 17-April 18	14	19.8542	25	0	24	0	11	2017_December	2017	0	Summer_1	Summer_1December	s1w6
6570	AH35	Neville	Orange	AH	D	4	B	27.8	December	Summer	2017	12	27	2017-12-27	Oct 17-April 18	13.623	21.2963	28.132	0	24	0	14.509	2017_December	2017	0	Summer_1	Summer_1December	s1w6
6570	AH39	Whiteleys Road Molong	Orange	AH	D	4	T	27.8	December	Summer	2017	12	27	2017-12-27	Oct 17-April 18	17.5	25.4583	38.5	4	24	0.166667	21	2017_December	2017	1	Summer_1	Summer_1December	s1w6
6570	AH40	Whiteleys Road Molong	Orange	AH	D	4	T	27.8	December	Summer	2017	12	27	2017-12-27	Oct 17-April 18	18	24.4167	33	0	24	0	15	2017_December	2017	0	Summer_1	Summer_1December	s1w6
6570	AH41	Whiteleys Road Molong	Orange	AH	D	6	T	27.8	December	Summer	2017	12	27	2017-12-27	Oct 17-April 18	18	23.8542	31	0	24	0	13	2017_December	2017	0	Summer_1	Summer_1December	s1w6
6570	AH42	Whiteleys Road Molong	Orange	AH	D	5	T	27.8	December	Summer	2017	12	27	2017-12-27	Oct 17-April 18	18	23.9792	30.5	0	24	0	12.5	2017_December	2017	0	Summer_1	Summer_1December	s1w6
6570	AH43	Wattle Flat	Bathurst	AH	A	3	T	28.4	December	Summer	2017	12	27	2017-12-27	Oct 17-April 18	15.136	20.8706	35.138	1	24	0.0416667	20.002	2017_December	2017	1	Summer_1	Summer_1December	s1w6
6570	AH44	Wattle Flat	Bathurst	AH	A	6	T	28.4	December	Summer	2017	12	27	2017-12-27	Oct 17-April 18	15.5	19.9583	25	0	24	0	9.5	2017_December	2017	0	Summer_1	Summer_1December	s1w6
6570	AH45	Wattle Flat	Bathurst	AH	A	4	B	28.4	December	Summer	2017	12	27	2017-12-27	Oct 17-April 18	15	19.5	24.5	0	24	0	9.5	2017_December	2017	0	Summer_1	Summer_1December	s1w6
6570	AH50	Hinton Reserve	Orange	AH	D	8	T	27.8	December	Summer	2017	12	27	2017-12-27	Oct 17-April 18	17.113	21.3261	25.621	0	24	0	8.508	2017_December	2017	0	Summer_1	Summer_1December	s1w6
6570	AH55	Molong Golf Club	Orange	AH	D	5	T	27.8	December	Summer	2017	12	27	2017-12-27	Oct 17-April 18	18.126	24.6913	30.128	0	24	0	12.002	2017_December	2017	0	Summer_1	Summer_1December	s1w6
6570	AH59	Molong Golf Club	Orange	AH	D	5	T	27.8	December	Summer	2017	12	27	2017-12-27	Oct 17-April 18	19	25.4583	34.5	0	24	0	15.5	2017_December	2017	0	Summer_1	Summer_1December	s1w6
6570	AH8	Whiteleys Road Molong	Orange	AH	D	3	T	27.8	December	Summer	2017	12	27	2017-12-27	Oct 17-April 18	18.146	23.9197	29.649	0	24	0	11.503	2017_December	2017	0	Summer_1	Summer_1December	s1w6
6570	AH9	Whiteleys Road Molong	Orange	AH	D	7	T	27.8	December	Summer	2017	12	27	2017-12-27	Oct 17-April 18	18.088	23.904	30.592	0	24	0	12.504	2017_December	2017	0	Summer_1	Summer_1December	s1w6
6570	AHB	Molong Golf Club	Orange	AH	D	4	T	27.8	December	Summer	2017	12	27	2017-12-27	Oct 17-April 18	18.608	25.4012	31.608	0	24	0	13	2017_December	2017	0	Summer_1	Summer_1December	s1w6
6570	NH12	Whiteleys Road Molong	Orange	NH	D	7	B	27.8	December	Summer	2017	12	27	2017-12-27	Oct 17-April 18	18.054	26.0542	38.543	5	24	0.208333	20.489	2017_December	2017	1	Summer_1	Summer_1December	s1w6
6570	NH13	Whiteleys Road Molong	Orange	NH	D	8	B	27.8	December	Summer	2017	12	27	2017-12-27	Oct 17-April 18	17.047	25.9022	38.542	5	24	0.208333	21.495	2017_December	2017	1	Summer_1	Summer_1December	s1w6
6570	NH19	Hinton Reserve	Orange	NH	D	2	T	27.8	December	Summer	2017	12	27	2017-12-27	Oct 17-April 18	15.07	21.4497	31.575	0	24	0	16.505	2017_December	2017	0	Summer_1	Summer_1December	s1w6
6570	NH48	Wattle Flat	Bathurst	NH	A	8	T	28.4	December	Summer	2017	12	27	2017-12-27	Oct 17-April 18	16.624	19.378	23.632	0	24	0	7.008	2017_December	2017	0	Summer_1	Summer_1December	s1w6
6570	NH53	Hinton Reserve	Orange	NH	D	10	T	27.8	December	Summer	2017	12	27	2017-12-27	Oct 17-April 18	18.638	20.8893	23.14	0	24	0	4.502	2017_December	2017	0	Summer_1	Summer_1December	s1w6
6570	NH54	Hinton Reserve	Orange	NH	D	7	T	27.8	December	Summer	2017	12	27	2017-12-27	Oct 17-April 18	17.096	21.4767	26.105	0	24	0	9.009	2017_December	2017	0	Summer_1	Summer_1December	s1w6
6570	NH56	Whiteleys Road Molong	Orange	NH	A	5	B	27.8	December	Summer	2017	12	27	2017-12-27	Oct 17-April 18	19.534	24.2847	28.035	0	24	0	8.501	2017_December	2017	0	Summer_1	Summer_1December	s1w6
6570	NH57	Whiteleys Road Molong	Orange	NH	A	11	B	27.8	December	Summer	2017	12	27	2017-12-27	Oct 17-April 18	19.092	24.5526	29.095	0	24	0	10.003	2017_December	2017	0	Summer_1	Summer_1December	s1w6
6570	NHFROG	Wattle Flat	Bathurst	NH	A	9	T	28.4	December	Summer	2017	12	27	2017-12-27	Oct 17-April 18	16.113	19.8893	23.623	0	24	0	7.51	2017_December	2017	0	Summer_1	Summer_1December	s1w6
6570	NHSTUMP	Whiteleys Road Molong	Orange	NH	A	5	T	27.8	December	Summer	2017	12	27	2017-12-27	Oct 17-April 18	17.627	25.503	41.604	4	24	0.166667	23.977	2017_December	2017	1	Summer_1	Summer_1December	s1w6
6571	AH17	Hinton Reserve	Orange	AH	D	7	B	29.2	December	Summer	2017	12	28	2017-12-28	Oct 17-April 18	16.122	22.0241	27.63	0	24	0	11.508	2017_December	2017	0	Summer_1	Summer_1December	s1w6
6571	AH2	Wattle Flat	Bathurst	AH	D	5	B	32	December	Summer	2017	12	28	2017-12-28	Oct 17-April 18	15	22.7708	29.5	0	24	0	14.5	2017_December	2017	0	Summer_1	Summer_1December	s1w6
6571	AH20	Hinton Reserve	Orange	AH	D	5	B	29.2	December	Summer	2017	12	28	2017-12-28	Oct 17-April 18	16.056	22.4121	28.058	0	24	0	12.002	2017_December	2017	0	Summer_1	Summer_1December	s1w6
6571	AH21	Hinton Reserve	Orange	AH	D	4	B	29.2	December	Summer	2017	12	28	2017-12-28	Oct 17-April 18	16	22.8333	30.5	0	24	0	14.5	2017_December	2017	0	Summer_1	Summer_1December	s1w6
6571	AH26	Molong Golf Club	Orange	AH	D	5	T	29.2	December	Summer	2017	12	28	2017-12-28	Oct 17-April 18	17.5	25.6458	33	0	24	0	15.5	2017_December	2017	0	Summer_1	Summer_1December	s1w6
6571	AH27	Molong Golf Club	Orange	AH	D	4	T	29.2	December	Summer	2017	12	28	2017-12-28	Oct 17-April 18	17.5	25.9792	33.5	0	24	0	16	2017_December	2017	0	Summer_1	Summer_1December	s1w6
6571	AH29	Molong Golf Club	Orange	AH	A	9	T	29.2	December	Summer	2017	12	28	2017-12-28	Oct 17-April 18	22.077	24.4944	27.578	0	24	0	5.501	2017_December	2017	0	Summer_1	Summer_1December	s1w6
6571	AH3	Wattle Flat	Bathurst	AH	D	4	B	32	December	Summer	2017	12	28	2017-12-28	Oct 17-April 18	15.026	23.1964	29.031	0	24	0	14.005	2017_December	2017	0	Summer_1	Summer_1December	s1w6
6571	AH32	Neville	Orange	AH	D	4	T	29.2	December	Summer	2017	12	28	2017-12-28	Oct 17-April 18	16.5	22.0208	27.5	0	24	0	11	2017_December	2017	0	Summer_1	Summer_1December	s1w6
6571	AH33	Neville	Orange	AH	D	4	B	29.2	December	Summer	2017	12	28	2017-12-28	Oct 17-April 18	16.59	23.7395	30.094	0	24	0	13.504	2017_December	2017	0	Summer_1	Summer_1December	s1w6
6571	AH33W	Whiteleys Road Molong	Orange	AH	D	10	T	29.2	December	Summer	2017	12	28	2017-12-28	Oct 17-April 18	19	24.5417	30	0	24	0	11	2017_December	2017	0	Summer_1	Summer_1December	s1w6
6571	AH34	Neville	Orange	AH	D	7	T	29.2	December	Summer	2017	12	28	2017-12-28	Oct 17-April 18	16	22.3958	27.5	0	24	0	11.5	2017_December	2017	0	Summer_1	Summer_1December	s1w6
6571	AH35	Neville	Orange	AH	D	4	B	29.2	December	Summer	2017	12	28	2017-12-28	Oct 17-April 18	15.125	24.1923	32.129	0	24	0	17.004	2017_December	2017	0	Summer_1	Summer_1December	s1w6
6571	AH39	Whiteleys Road Molong	Orange	AH	D	4	T	29.2	December	Summer	2017	12	28	2017-12-28	Oct 17-April 18	18	27.3125	41.5	4	24	0.166667	23.5	2017_December	2017	1	Summer_1	Summer_1December	s1w6
6571	AH40	Whiteleys Road Molong	Orange	AH	D	4	T	29.2	December	Summer	2017	12	28	2017-12-28	Oct 17-April 18	18.5	26.875	40	3	24	0.125	21.5	2017_December	2017	1	Summer_1	Summer_1December	s1w6
6571	AH41	Whiteleys Road Molong	Orange	AH	D	6	T	29.2	December	Summer	2017	12	28	2017-12-28	Oct 17-April 18	18	26	34	0	24	0	16	2017_December	2017	0	Summer_1	Summer_1December	s1w6
6571	AH42	Whiteleys Road Molong	Orange	AH	D	5	T	29.2	December	Summer	2017	12	28	2017-12-28	Oct 17-April 18	18.5	25.7708	33	0	24	0	14.5	2017_December	2017	0	Summer_1	Summer_1December	s1w6
6571	AH43	Wattle Flat	Bathurst	AH	A	3	T	32	December	Summer	2017	12	28	2017-12-28	Oct 17-April 18	15.637	23.6431	33.64	0	24	0	18.003	2017_December	2017	0	Summer_1	Summer_1December	s1w6
6571	AH44	Wattle Flat	Bathurst	AH	A	6	T	32	December	Summer	2017	12	28	2017-12-28	Oct 17-April 18	16	23.1042	28.5	0	24	0	12.5	2017_December	2017	0	Summer_1	Summer_1December	s1w6
6571	AH45	Wattle Flat	Bathurst	AH	A	4	B	32	December	Summer	2017	12	28	2017-12-28	Oct 17-April 18	15	22.8125	28.5	0	24	0	13.5	2017_December	2017	0	Summer_1	Summer_1December	s1w6
6571	AH50	Hinton Reserve	Orange	AH	D	8	T	29.2	December	Summer	2017	12	28	2017-12-28	Oct 17-April 18	18.115	22.9733	27.121	0	24	0	9.006	2017_December	2017	0	Summer_1	Summer_1December	s1w6
6571	AH55	Molong Golf Club	Orange	AH	D	5	T	29.2	December	Summer	2017	12	28	2017-12-28	Oct 17-April 18	19.628	26.3996	32.126	0	24	0	12.498	2017_December	2017	0	Summer_1	Summer_1December	s1w6
6571	AH59	Molong Golf Club	Orange	AH	D	5	T	29.2	December	Summer	2017	12	28	2017-12-28	Oct 17-April 18	20.5	27.2083	35	0	24	0	14.5	2017_December	2017	0	Summer_1	Summer_1December	s1w6
6571	AH8	Whiteleys Road Molong	Orange	AH	D	3	T	29.2	December	Summer	2017	12	28	2017-12-28	Oct 17-April 18	19.648	25.8781	31.647	0	24	0	11.999	2017_December	2017	0	Summer_1	Summer_1December	s1w6
6571	AH9	Whiteleys Road Molong	Orange	AH	D	7	T	29.2	December	Summer	2017	12	28	2017-12-28	Oct 17-April 18	19.089	25.883	33.588	0	24	0	14.499	2017_December	2017	0	Summer_1	Summer_1December	s1w6
6571	AHB	Molong Golf Club	Orange	AH	D	4	T	29.2	December	Summer	2017	12	28	2017-12-28	Oct 17-April 18	20.11	27.3386	33.606	0	24	0	13.496	2017_December	2017	0	Summer_1	Summer_1December	s1w6
6571	NH12	Whiteleys Road Molong	Orange	NH	D	7	B	29.2	December	Summer	2017	12	28	2017-12-28	Oct 17-April 18	18.054	27.7197	43.031	5	24	0.208333	24.977	2017_December	2017	1	Summer_1	Summer_1December	s1w6
6571	NH13	Whiteleys Road Molong	Orange	NH	D	8	B	29.2	December	Summer	2017	12	28	2017-12-28	Oct 17-April 18	18.549	27.569	40.04	6	24	0.25	21.491	2017_December	2017	1	Summer_1	Summer_1December	s1w6
6571	NH19	Hinton Reserve	Orange	NH	D	2	T	29.2	December	Summer	2017	12	28	2017-12-28	Oct 17-April 18	15.07	22.6793	32.574	0	24	0	17.504	2017_December	2017	0	Summer_1	Summer_1December	s1w6
6571	NH48	Wattle Flat	Bathurst	NH	A	8	T	32	December	Summer	2017	12	28	2017-12-28	Oct 17-April 18	18.127	21.7973	25.633	0	24	0	7.506	2017_December	2017	0	Summer_1	Summer_1December	s1w6
6571	NH53	Hinton Reserve	Orange	NH	D	10	T	29.2	December	Summer	2017	12	28	2017-12-28	Oct 17-April 18	18.138	21.7856	24.141	0	24	0	6.003	2017_December	2017	0	Summer_1	Summer_1December	s1w6
6571	NH54	Hinton Reserve	Orange	NH	D	7	T	29.2	December	Summer	2017	12	28	2017-12-28	Oct 17-April 18	17.597	23.5196	29.104	0	24	0	11.507	2017_December	2017	0	Summer_1	Summer_1December	s1w6
6571	NH56	Whiteleys Road Molong	Orange	NH	A	5	B	29.2	December	Summer	2017	12	28	2017-12-28	Oct 17-April 18	21.534	26.139	30.034	0	24	0	8.5	2017_December	2017	0	Summer_1	Summer_1December	s1w6
6571	NH57	Whiteleys Road Molong	Orange	NH	A	11	B	29.2	December	Summer	2017	12	28	2017-12-28	Oct 17-April 18	20.594	26.2402	31.093	0	24	0	10.499	2017_December	2017	0	Summer_1	Summer_1December	s1w6
6571	NHFROG	Wattle Flat	Bathurst	NH	A	9	T	32	December	Summer	2017	12	28	2017-12-28	Oct 17-April 18	17.115	22.4539	26.623	0	24	0	9.508	2017_December	2017	0	Summer_1	Summer_1December	s1w6
6571	NHSTUMP	Whiteleys Road Molong	Orange	NH	A	5	T	29.2	December	Summer	2017	12	28	2017-12-28	Oct 17-April 18	18.128	26.817	39.113	4	24	0.166667	20.985	2017_December	2017	1	Summer_1	Summer_1December	s1w6
6572	AH17	Hinton Reserve	Orange	AH	D	7	B	31.3	December	Summer	2017	12	29	2017-12-29	Oct 17-April 18	18.126	23.8377	28.63	0	24	0	10.504	2017_December	2017	0	Summer_1	Summer_1December	s1w6
6572	AH2	Wattle Flat	Bathurst	AH	D	5	B	33.3	December	Summer	2017	12	29	2017-12-29	Oct 17-April 18	20	25.8125	34	0	24	0	14	2017_December	2017	0	Summer_1	Summer_1December	s1w6
6572	AH20	Hinton Reserve	Orange	AH	D	5	B	31.3	December	Summer	2017	12	29	2017-12-29	Oct 17-April 18	17.557	24.204	29.058	0	24	0	11.501	2017_December	2017	0	Summer_1	Summer_1December	s1w6
6572	AH21	Hinton Reserve	Orange	AH	D	4	B	31.3	December	Summer	2017	12	29	2017-12-29	Oct 17-April 18	18	24.5208	30	0	24	0	12	2017_December	2017	0	Summer_1	Summer_1December	s1w6
6572	AH26	Molong Golf Club	Orange	AH	D	5	T	31.3	December	Summer	2017	12	29	2017-12-29	Oct 17-April 18	21	27.5625	33	0	24	0	12	2017_December	2017	0	Summer_1	Summer_1December	s1w6
6572	AH27	Molong Golf Club	Orange	AH	D	4	T	31.3	December	Summer	2017	12	29	2017-12-29	Oct 17-April 18	21	27.9167	34.5	0	24	0	13.5	2017_December	2017	0	Summer_1	Summer_1December	s1w6
6572	AH29	Molong Golf Club	Orange	AH	A	9	T	31.3	December	Summer	2017	12	29	2017-12-29	Oct 17-April 18	24.078	26.3278	28.577	0	24	0	4.499	2017_December	2017	0	Summer_1	Summer_1December	s1w6
6572	AH3	Wattle Flat	Bathurst	AH	D	4	B	33.3	December	Summer	2017	12	29	2017-12-29	Oct 17-April 18	20.03	26.093	31.03	0	24	0	11	2017_December	2017	0	Summer_1	Summer_1December	s1w6
6572	AH32	Neville	Orange	AH	D	4	T	31.3	December	Summer	2017	12	29	2017-12-29	Oct 17-April 18	20.5	24.9167	31.5	0	24	0	11	2017_December	2017	0	Summer_1	Summer_1December	s1w6
6572	AH33	Neville	Orange	AH	D	4	B	31.3	December	Summer	2017	12	29	2017-12-29	Oct 17-April 18	20.594	26.4069	32.592	0	24	0	11.998	2017_December	2017	0	Summer_1	Summer_1December	s1w6
6572	AH33W	Whiteleys Road Molong	Orange	AH	D	10	T	31.3	December	Summer	2017	12	29	2017-12-29	Oct 17-April 18	22.5	27.1875	31.5	0	24	0	9	2017_December	2017	0	Summer_1	Summer_1December	s1w6
6572	AH34	Neville	Orange	AH	D	7	T	31.3	December	Summer	2017	12	29	2017-12-29	Oct 17-April 18	20.5	25.25	29	0	24	0	8.5	2017_December	2017	0	Summer_1	Summer_1December	s1w6
6572	AH35	Neville	Orange	AH	D	4	B	31.3	December	Summer	2017	12	29	2017-12-29	Oct 17-April 18	19.631	26.7138	36.124	2	24	0.0833333	16.493	2017_December	2017	1	Summer_1	Summer_1December	s1w6
6572	AH39	Whiteleys Road Molong	Orange	AH	D	4	T	31.3	December	Summer	2017	12	29	2017-12-29	Oct 17-April 18	22	28.6667	37.5	4	24	0.166667	15.5	2017_December	2017	1	Summer_1	Summer_1December	s1w6
6572	AH40	Whiteleys Road Molong	Orange	AH	D	4	T	31.3	December	Summer	2017	12	29	2017-12-29	Oct 17-April 18	22.5	28.5417	35	0	24	0	12.5	2017_December	2017	0	Summer_1	Summer_1December	s1w6
6572	AH41	Whiteleys Road Molong	Orange	AH	D	6	T	31.3	December	Summer	2017	12	29	2017-12-29	Oct 17-April 18	22	28.5	34.5	0	24	0	12.5	2017_December	2017	0	Summer_1	Summer_1December	s1w6
6572	AH42	Whiteleys Road Molong	Orange	AH	D	5	T	31.3	December	Summer	2017	12	29	2017-12-29	Oct 17-April 18	22	28.2083	33.5	0	24	0	11.5	2017_December	2017	0	Summer_1	Summer_1December	s1w6
6572	AH43	Wattle Flat	Bathurst	AH	A	3	T	33.3	December	Summer	2017	12	29	2017-12-29	Oct 17-April 18	20.644	26.3322	34.139	0	24	0	13.495	2017_December	2017	0	Summer_1	Summer_1December	s1w6
6572	AH44	Wattle Flat	Bathurst	AH	A	6	T	33.3	December	Summer	2017	12	29	2017-12-29	Oct 17-April 18	21	26.0417	30.5	0	24	0	9.5	2017_December	2017	0	Summer_1	Summer_1December	s1w6
6572	AH45	Wattle Flat	Bathurst	AH	A	4	B	33.3	December	Summer	2017	12	29	2017-12-29	Oct 17-April 18	20	25.8125	31.5	0	24	0	11.5	2017_December	2017	0	Summer_1	Summer_1December	s1w6
6572	AH50	Hinton Reserve	Orange	AH	D	8	T	31.3	December	Summer	2017	12	29	2017-12-29	Oct 17-April 18	20.118	24.9323	29.12	0	24	0	9.002	2017_December	2017	0	Summer_1	Summer_1December	s1w6
6572	AH55	Molong Golf Club	Orange	AH	D	5	T	31.3	December	Summer	2017	12	29	2017-12-29	Oct 17-April 18	22.13	28.4406	33.124	0	24	0	10.994	2017_December	2017	0	Summer_1	Summer_1December	s1w6
6572	AH59	Molong Golf Club	Orange	AH	D	5	T	31.3	December	Summer	2017	12	29	2017-12-29	Oct 17-April 18	23	28.6667	34.5	0	24	0	11.5	2017_December	2017	0	Summer_1	Summer_1December	s1w6
6572	AH8	Whiteleys Road Molong	Orange	AH	D	3	T	31.3	December	Summer	2017	12	29	2017-12-29	Oct 17-April 18	23.15	28.3777	33.145	0	24	0	9.995	2017_December	2017	0	Summer_1	Summer_1December	s1w6
6572	AH9	Whiteleys Road Molong	Orange	AH	D	7	T	31.3	December	Summer	2017	12	29	2017-12-29	Oct 17-April 18	22.593	28.2376	33.588	0	24	0	10.995	2017_December	2017	0	Summer_1	Summer_1December	s1w6
6572	AHB	Molong Golf Club	Orange	AH	D	4	T	31.3	December	Summer	2017	12	29	2017-12-29	Oct 17-April 18	22.611	29.1298	34.105	0	24	0	11.494	2017_December	2017	0	Summer_1	Summer_1December	s1w6
6572	NH12	Whiteleys Road Molong	Orange	NH	D	7	B	31.3	December	Summer	2017	12	29	2017-12-29	Oct 17-April 18	21.057	28.5971	36.548	4	24	0.166667	15.491	2017_December	2017	1	Summer_1	Summer_1December	s1w6
6572	NH13	Whiteleys Road Molong	Orange	NH	D	8	B	31.3	December	Summer	2017	12	29	2017-12-29	Oct 17-April 18	21.55	28.7364	37.044	6	24	0.25	15.494	2017_December	2017	1	Summer_1	Summer_1December	s1w6
6572	NH19	Hinton Reserve	Orange	NH	D	2	T	31.3	December	Summer	2017	12	29	2017-12-29	Oct 17-April 18	17.073	24.4095	32.075	0	24	0	15.002	2017_December	2017	0	Summer_1	Summer_1December	s1w6
6572	NH48	Wattle Flat	Bathurst	NH	A	8	T	33.3	December	Summer	2017	12	29	2017-12-29	Oct 17-April 18	21.631	24.6534	27.133	0	24	0	5.502	2017_December	2017	0	Summer_1	Summer_1December	s1w6
6572	NH53	Hinton Reserve	Orange	NH	D	10	T	31.3	December	Summer	2017	12	29	2017-12-29	Oct 17-April 18	19.639	23.0153	25.141	0	24	0	5.502	2017_December	2017	0	Summer_1	Summer_1December	s1w6
6572	NH54	Hinton Reserve	Orange	NH	D	7	T	31.3	December	Summer	2017	12	29	2017-12-29	Oct 17-April 18	19.1	24.7496	29.104	0	24	0	10.004	2017_December	2017	0	Summer_1	Summer_1December	s1w6
6572	NH56	Whiteleys Road Molong	Orange	NH	A	5	B	31.3	December	Summer	2017	12	29	2017-12-29	Oct 17-April 18	25.035	28.8262	31.534	0	24	0	6.499	2017_December	2017	0	Summer_1	Summer_1December	s1w6
6572	NH57	Whiteleys Road Molong	Orange	NH	A	11	B	31.3	December	Summer	2017	12	29	2017-12-29	Oct 17-April 18	24.096	28.8231	32.092	0	24	0	7.996	2017_December	2017	0	Summer_1	Summer_1December	s1w6
6572	NHFROG	Wattle Flat	Bathurst	NH	A	9	T	33.3	December	Summer	2017	12	29	2017-12-29	Oct 17-April 18	21.121	25.2682	28.122	0	24	0	7.001	2017_December	2017	0	Summer_1	Summer_1December	s1w6
6572	NHSTUMP	Whiteleys Road Molong	Orange	NH	A	5	T	31.3	December	Summer	2017	12	29	2017-12-29	Oct 17-April 18	21.132	28.1726	36.62	3	24	0.125	15.488	2017_December	2017	1	Summer_1	Summer_1December	s1w6
6573	AH17	Hinton Reserve	Orange	AH	D	7	B	26.2	December	Summer	2017	12	30	2017-12-30	Oct 17-April 18	17.625	21.0455	24.631	0	24	0	7.006	2017_December	2017	0	Summer_1	Summer_1December	s1w6
6573	AH2	Wattle Flat	Bathurst	AH	D	5	B	28.2	December	Summer	2017	12	30	2017-12-30	Oct 17-April 18	17.5	21.1875	23.5	0	24	0	6	2017_December	2017	0	Summer_1	Summer_1December	s1w6
6573	AH20	Hinton Reserve	Orange	AH	D	5	B	26.2	December	Summer	2017	12	30	2017-12-30	Oct 17-April 18	17.056	21.6622	24.059	0	24	0	7.003	2017_December	2017	0	Summer_1	Summer_1December	s1w6
6573	AH21	Hinton Reserve	Orange	AH	D	4	B	26.2	December	Summer	2017	12	30	2017-12-30	Oct 17-April 18	16.5	21.25	25.5	0	24	0	9	2017_December	2017	0	Summer_1	Summer_1December	s1w6
6573	AH26	Molong Golf Club	Orange	AH	D	5	T	26.2	December	Summer	2017	12	30	2017-12-30	Oct 17-April 18	19	24.2917	28.5	0	24	0	9.5	2017_December	2017	0	Summer_1	Summer_1December	s1w6
6573	AH27	Molong Golf Club	Orange	AH	D	4	T	26.2	December	Summer	2017	12	30	2017-12-30	Oct 17-April 18	18	24.2292	29.5	0	24	0	11.5	2017_December	2017	0	Summer_1	Summer_1December	s1w6
6573	AH29	Molong Golf Club	Orange	AH	A	9	T	26.2	December	Summer	2017	12	30	2017-12-30	Oct 17-April 18	23.578	24.8697	27.078	0	24	0	3.5	2017_December	2017	0	Summer_1	Summer_1December	s1w6
6573	AH3	Wattle Flat	Bathurst	AH	D	4	B	28.2	December	Summer	2017	12	30	2017-12-30	Oct 17-April 18	18.529	21.968	25.031	0	24	0	6.502	2017_December	2017	0	Summer_1	Summer_1December	s1w6
6573	AH32	Neville	Orange	AH	D	4	T	26.2	December	Summer	2017	12	30	2017-12-30	Oct 17-April 18	18	22.2292	27	0	24	0	9	2017_December	2017	0	Summer_1	Summer_1December	s1w6
6573	AH33	Neville	Orange	AH	D	4	B	26.2	December	Summer	2017	12	30	2017-12-30	Oct 17-April 18	17.091	21.4692	25.096	0	24	0	8.005	2017_December	2017	0	Summer_1	Summer_1December	s1w6
6573	AH33W	Whiteleys Road Molong	Orange	AH	D	10	T	26.2	December	Summer	2017	12	30	2017-12-30	Oct 17-April 18	21	23.7917	27.5	0	24	0	6.5	2017_December	2017	0	Summer_1	Summer_1December	s1w6
6573	AH34	Neville	Orange	AH	D	7	T	26.2	December	Summer	2017	12	30	2017-12-30	Oct 17-April 18	17	21.0625	24	0	24	0	7	2017_December	2017	0	Summer_1	Summer_1December	s1w6
6573	AH35	Neville	Orange	AH	D	4	B	26.2	December	Summer	2017	12	30	2017-12-30	Oct 17-April 18	15.626	21.11	26.633	0	24	0	11.007	2017_December	2017	0	Summer_1	Summer_1December	s1w6
6573	AH39	Whiteleys Road Molong	Orange	AH	D	4	T	26.2	December	Summer	2017	12	30	2017-12-30	Oct 17-April 18	19	25.1458	34	0	24	0	15	2017_December	2017	0	Summer_1	Summer_1December	s1w6
6573	AH40	Whiteleys Road Molong	Orange	AH	D	4	T	26.2	December	Summer	2017	12	30	2017-12-30	Oct 17-April 18	19	25.2083	33	0	24	0	14	2017_December	2017	0	Summer_1	Summer_1December	s1w6
6573	AH41	Whiteleys Road Molong	Orange	AH	D	6	T	26.2	December	Summer	2017	12	30	2017-12-30	Oct 17-April 18	18.5	23.9792	30	0	24	0	11.5	2017_December	2017	0	Summer_1	Summer_1December	s1w6
6573	AH42	Whiteleys Road Molong	Orange	AH	D	5	T	26.2	December	Summer	2017	12	30	2017-12-30	Oct 17-April 18	19	24.7083	30.5	0	24	0	11.5	2017_December	2017	0	Summer_1	Summer_1December	s1w6
6573	AH43	Wattle Flat	Bathurst	AH	A	3	T	28.2	December	Summer	2017	12	30	2017-12-30	Oct 17-April 18	18.642	22.0612	29.145	0	24	0	10.503	2017_December	2017	0	Summer_1	Summer_1December	s1w6
6573	AH44	Wattle Flat	Bathurst	AH	A	6	T	28.2	December	Summer	2017	12	30	2017-12-30	Oct 17-April 18	20	22.3958	25.5	0	24	0	5.5	2017_December	2017	0	Summer_1	Summer_1December	s1w6
6573	AH45	Wattle Flat	Bathurst	AH	A	4	B	28.2	December	Summer	2017	12	30	2017-12-30	Oct 17-April 18	18.5	21.4167	24.5	0	24	0	6	2017_December	2017	0	Summer_1	Summer_1December	s1w6
6573	AH50	Hinton Reserve	Orange	AH	D	8	T	26.2	December	Summer	2017	12	30	2017-12-30	Oct 17-April 18	20.118	23.3285	25.621	0	24	0	5.503	2017_December	2017	0	Summer_1	Summer_1December	s1w6
6573	AH55	Molong Golf Club	Orange	AH	D	5	T	26.2	December	Summer	2017	12	30	2017-12-30	Oct 17-April 18	20.128	24.0052	27.63	0	24	0	7.502	2017_December	2017	0	Summer_1	Summer_1December	s1w6
6573	AH59	Molong Golf Club	Orange	AH	D	5	T	26.2	December	Summer	2017	12	30	2017-12-30	Oct 17-April 18	21.5	25.0417	29	0	24	0	7.5	2017_December	2017	0	Summer_1	Summer_1December	s1w6
6573	AH8	Whiteleys Road Molong	Orange	AH	D	3	T	26.2	December	Summer	2017	12	30	2017-12-30	Oct 17-April 18	20.148	25.1706	29.649	0	24	0	9.501	2017_December	2017	0	Summer_1	Summer_1December	s1w6
6573	AH9	Whiteleys Road Molong	Orange	AH	D	7	T	26.2	December	Summer	2017	12	30	2017-12-30	Oct 17-April 18	20.091	24.9471	30.592	0	24	0	10.501	2017_December	2017	0	Summer_1	Summer_1December	s1w6
6573	AHB	Molong Golf Club	Orange	AH	D	4	T	26.2	December	Summer	2017	12	30	2017-12-30	Oct 17-April 18	22.111	24.4652	27.611	0	24	0	5.5	2017_December	2017	0	Summer_1	Summer_1December	s1w6
6573	NH12	Whiteleys Road Molong	Orange	NH	D	7	B	26.2	December	Summer	2017	12	30	2017-12-30	Oct 17-April 18	18.054	24.6607	34.052	0	24	0	15.998	2017_December	2017	0	Summer_1	Summer_1December	s1w6
6573	NH13	Whiteleys Road Molong	Orange	NH	D	8	B	26.2	December	Summer	2017	12	30	2017-12-30	Oct 17-April 18	18.549	24.9455	34.047	0	24	0	15.498	2017_December	2017	0	Summer_1	Summer_1December	s1w6
6573	NH19	Hinton Reserve	Orange	NH	D	2	T	26.2	December	Summer	2017	12	30	2017-12-30	Oct 17-April 18	15.57	20.6173	26.078	0	24	0	10.508	2017_December	2017	0	Summer_1	Summer_1December	s1w6
6573	NH48	Wattle Flat	Bathurst	NH	A	8	T	28.2	December	Summer	2017	12	30	2017-12-30	Oct 17-April 18	21.631	23.1946	25.633	0	24	0	4.002	2017_December	2017	0	Summer_1	Summer_1December	s1w6
6573	NH53	Hinton Reserve	Orange	NH	D	10	T	26.2	December	Summer	2017	12	30	2017-12-30	Oct 17-April 18	19.639	22.8901	24.641	0	24	0	5.002	2017_December	2017	0	Summer_1	Summer_1December	s1w6
6573	NH54	Hinton Reserve	Orange	NH	D	7	T	26.2	December	Summer	2017	12	30	2017-12-30	Oct 17-April 18	19.1	23.3959	27.105	0	24	0	8.005	2017_December	2017	0	Summer_1	Summer_1December	s1w6
6573	NH56	Whiteleys Road Molong	Orange	NH	A	5	B	26.2	December	Summer	2017	12	30	2017-12-30	Oct 17-April 18	23.535	25.5558	28.035	0	24	0	4.5	2017_December	2017	0	Summer_1	Summer_1December	s1w6
6573	NH57	Whiteleys Road Molong	Orange	NH	A	11	B	26.2	December	Summer	2017	12	30	2017-12-30	Oct 17-April 18	21.594	25.1787	28.095	0	24	0	6.501	2017_December	2017	0	Summer_1	Summer_1December	s1w6
6573	NHFROG	Wattle Flat	Bathurst	NH	A	9	T	28.2	December	Summer	2017	12	30	2017-12-30	Oct 17-April 18	21.121	22.8305	25.623	0	24	0	4.502	2017_December	2017	0	Summer_1	Summer_1December	s1w6
6573	NHSTUMP	Whiteleys Road Molong	Orange	NH	A	5	T	26.2	December	Summer	2017	12	30	2017-12-30	Oct 17-April 18	19.63	25.6524	37.618	2	24	0.0833333	17.988	2017_December	2017	1	Summer_1	Summer_1December	s1w6
6574	AH17	Hinton Reserve	Orange	AH	D	7	B	27.1	December	Summer	2017	12	31	2017-12-31	Oct 17-April 18	14.118	20.1056	26.131	0	24	0	12.013	2017_December	2017	0	Summer_1	Summer_1December	s1w7
6574	AH2	Wattle Flat	Bathurst	AH	D	5	B	29.6	December	Summer	2017	12	31	2017-12-31	Oct 17-April 18	14	21.0625	29	0	24	0	15	2017_December	2017	0	Summer_1	Summer_1December	s1w7
6574	AH20	Hinton Reserve	Orange	AH	D	5	B	27.1	December	Summer	2017	12	31	2017-12-31	Oct 17-April 18	13.554	20.3491	25.559	0	24	0	12.005	2017_December	2017	0	Summer_1	Summer_1December	s1w7
6574	AH21	Hinton Reserve	Orange	AH	D	4	B	27.1	December	Summer	2017	12	31	2017-12-31	Oct 17-April 18	13.5	20.1875	27.5	0	24	0	14	2017_December	2017	0	Summer_1	Summer_1December	s1w7
6574	AH26	Molong Golf Club	Orange	AH	D	5	T	27.1	December	Summer	2017	12	31	2017-12-31	Oct 17-April 18	14	22.9792	30.5	0	24	0	16.5	2017_December	2017	0	Summer_1	Summer_1December	s1w7
6574	AH27	Molong Golf Club	Orange	AH	D	4	T	27.1	December	Summer	2017	12	31	2017-12-31	Oct 17-April 18	13.5	23.25	31.5	0	24	0	18	2017_December	2017	0	Summer_1	Summer_1December	s1w7
6574	AH29	Molong Golf Club	Orange	AH	A	9	T	27.1	December	Summer	2017	12	31	2017-12-31	Oct 17-April 18	20.076	22.8273	25.578	0	24	0	5.502	2017_December	2017	0	Summer_1	Summer_1December	s1w7
6574	AH3	Wattle Flat	Bathurst	AH	D	4	B	29.6	December	Summer	2017	12	31	2017-12-31	Oct 17-April 18	14.025	21.7169	28.031	0	24	0	14.006	2017_December	2017	0	Summer_1	Summer_1December	s1w7
6574	AH32	Neville	Orange	AH	D	4	T	27.1	December	Summer	2017	12	31	2017-12-31	Oct 17-April 18	15	20.875	25.5	0	24	0	10.5	2017_December	2017	0	Summer_1	Summer_1December	s1w7
6574	AH33	Neville	Orange	AH	D	4	B	27.1	December	Summer	2017	12	31	2017-12-31	Oct 17-April 18	13.085	21.259	28.095	0	24	0	15.01	2017_December	2017	0	Summer_1	Summer_1December	s1w7
6574	AH33W	Whiteleys Road Molong	Orange	AH	D	10	T	27.1	December	Summer	2017	12	31	2017-12-31	Oct 17-April 18	16	22.625	29	0	24	0	13	2017_December	2017	0	Summer_1	Summer_1December	s1w7
6574	AH34	Neville	Orange	AH	D	7	T	27.1	December	Summer	2017	12	31	2017-12-31	Oct 17-April 18	13.5	20.375	25.5	0	24	0	12	2017_December	2017	0	Summer_1	Summer_1December	s1w7
6574	AH35	Neville	Orange	AH	D	4	B	27.1	December	Summer	2017	12	31	2017-12-31	Oct 17-April 18	11.619	21.5874	29.132	0	24	0	17.513	2017_December	2017	0	Summer_1	Summer_1December	s1w7
6574	AH39	Whiteleys Road Molong	Orange	AH	D	4	T	27.1	December	Summer	2017	12	31	2017-12-31	Oct 17-April 18	14	24.1667	37	3	24	0.125	23	2017_December	2017	1	Summer_1	Summer_1December	s1w7
6574	AH40	Whiteleys Road Molong	Orange	AH	D	4	T	27.1	December	Summer	2017	12	31	2017-12-31	Oct 17-April 18	14.5	24.3958	35.5	1	24	0.0416667	21	2017_December	2017	1	Summer_1	Summer_1December	s1w7
6574	AH41	Whiteleys Road Molong	Orange	AH	D	6	T	27.1	December	Summer	2017	12	31	2017-12-31	Oct 17-April 18	13.5	23.5833	32.5	0	24	0	19	2017_December	2017	0	Summer_1	Summer_1December	s1w7
6574	AH42	Whiteleys Road Molong	Orange	AH	D	5	T	27.1	December	Summer	2017	12	31	2017-12-31	Oct 17-April 18	14	23.6042	31.5	0	24	0	17.5	2017_December	2017	0	Summer_1	Summer_1December	s1w7
6574	AH43	Wattle Flat	Bathurst	AH	A	3	T	29.6	December	Summer	2017	12	31	2017-12-31	Oct 17-April 18	14.635	22.2256	34.139	0	24	0	19.504	2017_December	2017	0	Summer_1	Summer_1December	s1w7
6574	AH44	Wattle Flat	Bathurst	AH	A	6	T	29.6	December	Summer	2017	12	31	2017-12-31	Oct 17-April 18	15.5	21.8333	28	0	24	0	12.5	2017_December	2017	0	Summer_1	Summer_1December	s1w7
6574	AH45	Wattle Flat	Bathurst	AH	A	4	B	29.6	December	Summer	2017	12	31	2017-12-31	Oct 17-April 18	13.5	21.3333	27.5	0	24	0	14	2017_December	2017	0	Summer_1	Summer_1December	s1w7
6574	AH50	Hinton Reserve	Orange	AH	D	8	T	27.1	December	Summer	2017	12	31	2017-12-31	Oct 17-April 18	16.111	21.5346	25.621	0	24	0	9.51	2017_December	2017	0	Summer_1	Summer_1December	s1w7
6574	AH55	Molong Golf Club	Orange	AH	D	5	T	27.1	December	Summer	2017	12	31	2017-12-31	Oct 17-April 18	15.12	23.878	29.629	0	24	0	14.509	2017_December	2017	0	Summer_1	Summer_1December	s1w7
6574	AH59	Molong Golf Club	Orange	AH	D	5	T	27.1	December	Summer	2017	12	31	2017-12-31	Oct 17-April 18	16.5	24.0833	31	0	24	0	14.5	2017_December	2017	0	Summer_1	Summer_1December	s1w7
6574	AH8	Whiteleys Road Molong	Orange	AH	D	3	T	27.1	December	Summer	2017	12	31	2017-12-31	Oct 17-April 18	15.643	23.6899	30.149	0	24	0	14.506	2017_December	2017	0	Summer_1	Summer_1December	s1w7
6574	AH9	Whiteleys Road Molong	Orange	AH	D	7	T	27.1	December	Summer	2017	12	31	2017-12-31	Oct 17-April 18	15.083	23.6322	31.59	0	24	0	16.507	2017_December	2017	0	Summer_1	Summer_1December	s1w7
6574	AHB	Molong Golf Club	Orange	AH	D	4	T	27.1	December	Summer	2017	12	31	2017-12-31	Oct 17-April 18	16.106	24.5468	30.609	0	24	0	14.503	2017_December	2017	0	Summer_1	Summer_1December	s1w7
6574	NH12	Whiteleys Road Molong	Orange	NH	D	7	B	27.1	December	Summer	2017	12	31	2017-12-31	Oct 17-April 18	13.546	25.3652	39.541	4	24	0.166667	25.995	2017_December	2017	1	Summer_1	Summer_1December	s1w7
6574	NH13	Whiteleys Road Molong	Orange	NH	D	8	B	27.1	December	Summer	2017	12	31	2017-12-31	Oct 17-April 18	13.043	24.8596	39.042	6	24	0.25	25.999	2017_December	2017	1	Summer_1	Summer_1December	s1w7
6574	NH19	Hinton Reserve	Orange	NH	D	2	T	27.1	December	Summer	2017	12	31	2017-12-31	Oct 17-April 18	12.064	20.4273	32.574	0	24	0	20.51	2017_December	2017	0	Summer_1	Summer_1December	s1w7
6574	NH48	Wattle Flat	Bathurst	NH	A	8	T	29.6	December	Summer	2017	12	31	2017-12-31	Oct 17-April 18	18.127	21.3596	25.133	0	24	0	7.006	2017_December	2017	0	Summer_1	Summer_1December	s1w7
6574	NH53	Hinton Reserve	Orange	NH	D	10	T	27.1	December	Summer	2017	12	31	2017-12-31	Oct 17-April 18	16.136	20.2638	23.64	0	24	0	7.504	2017_December	2017	0	Summer_1	Summer_1December	s1w7
6574	NH54	Hinton Reserve	Orange	NH	D	7	T	27.1	December	Summer	2017	12	31	2017-12-31	Oct 17-April 18	14.089	21.3923	29.104	0	24	0	15.015	2017_December	2017	0	Summer_1	Summer_1December	s1w7
6574	NH56	Whiteleys Road Molong	Orange	NH	A	5	B	27.1	December	Summer	2017	12	31	2017-12-31	Oct 17-April 18	19.534	24.7848	28.535	0	24	0	9.001	2017_December	2017	0	Summer_1	Summer_1December	s1w7
6574	NH57	Whiteleys Road Molong	Orange	NH	A	11	B	27.1	December	Summer	2017	12	31	2017-12-31	Oct 17-April 18	16.589	24.3231	29.095	0	24	0	12.506	2017_December	2017	0	Summer_1	Summer_1December	s1w7
6574	NHFROG	Wattle Flat	Bathurst	NH	A	9	T	29.6	December	Summer	2017	12	31	2017-12-31	Oct 17-April 18	17.115	21.8496	25.623	0	24	0	8.508	2017_December	2017	0	Summer_1	Summer_1December	s1w7
6574	NHSTUMP	Whiteleys Road Molong	Orange	NH	A	5	T	27.1	December	Summer	2017	12	31	2017-12-31	Oct 17-April 18	14.119	24.211	39.113	3	24	0.125	24.994	2017_December	2017	1	Summer_1	Summer_1December	s1w7
6575	AH17	Hinton Reserve	Orange	AH	D	7	B	26.9	January	Summer	2018	1	1	2018-01-01	Oct 17-April 18	16.122	21.1485	27.13	0	24	0	11.008	2018_January	2018	0	Summer_1	Summer_1January	s1w7
6575	AH2	Wattle Flat	Bathurst	AH	D	5	B	29.5	January	Summer	2018	1	1	2018-01-01	Oct 17-April 18	15.5	22.625	31.5	0	24	0	16	2018_January	2018	0	Summer_1	Summer_1January	s1w7
6575	AH20	Hinton Reserve	Orange	AH	D	5	B	26.9	January	Summer	2018	1	1	2018-01-01	Oct 17-April 18	15.556	20.6826	25.559	0	24	0	10.003	2018_January	2018	0	Summer_1	Summer_1January	s1w7
6575	AH21	Hinton Reserve	Orange	AH	D	4	B	26.9	January	Summer	2018	1	1	2018-01-01	Oct 17-April 18	16	20.5833	28	0	24	0	12	2018_January	2018	0	Summer_1	Summer_1January	s1w7
6575	AH26	Molong Golf Club	Orange	AH	D	5	T	26.9	January	Summer	2018	1	1	2018-01-01	Oct 17-April 18	15.5	24.5417	31	0	24	0	15.5	2018_January	2018	0	Summer_1	Summer_1January	s1w7
6575	AH27	Molong Golf Club	Orange	AH	D	4	T	26.9	January	Summer	2018	1	1	2018-01-01	Oct 17-April 18	15	25.1667	33	0	24	0	18	2018_January	2018	0	Summer_1	Summer_1January	s1w7
6575	AH29	Molong Golf Club	Orange	AH	A	9	T	26.9	January	Summer	2018	1	1	2018-01-01	Oct 17-April 18	20.576	23.1608	26.078	0	24	0	5.502	2018_January	2018	0	Summer_1	Summer_1January	s1w7
6575	AH3	Wattle Flat	Bathurst	AH	D	4	B	29.5	January	Summer	2018	1	1	2018-01-01	Oct 17-April 18	15.026	23.0508	29.531	0	24	0	14.505	2018_January	2018	0	Summer_1	Summer_1January	s1w7
6575	AH32	Neville	Orange	AH	D	4	T	26.9	January	Summer	2018	1	1	2018-01-01	Oct 17-April 18	16	21.2292	27	0	24	0	11	2018_January	2018	0	Summer_1	Summer_1January	s1w7
6575	AH33	Neville	Orange	AH	D	4	B	26.9	January	Summer	2018	1	1	2018-01-01	Oct 17-April 18	15.088	21.6976	27.595	0	24	0	12.507	2018_January	2018	0	Summer_1	Summer_1January	s1w7
6575	AH33W	Whiteleys Road Molong	Orange	AH	D	10	T	26.9	January	Summer	2018	1	1	2018-01-01	Oct 17-April 18	17.5	23.8542	29.5	0	24	0	12	2018_January	2018	0	Summer_1	Summer_1January	s1w7
6575	AH34	Neville	Orange	AH	D	7	T	26.9	January	Summer	2018	1	1	2018-01-01	Oct 17-April 18	15	20.875	24.5	0	24	0	9.5	2018_January	2018	0	Summer_1	Summer_1January	s1w7
6575	AH35	Neville	Orange	AH	D	4	B	26.9	January	Summer	2018	1	1	2018-01-01	Oct 17-April 18	13.122	22.4213	31.13	0	24	0	18.008	2018_January	2018	0	Summer_1	Summer_1January	s1w7
6575	AH39	Whiteleys Road Molong	Orange	AH	D	4	T	26.9	January	Summer	2018	1	1	2018-01-01	Oct 17-April 18	15	24.6458	35.5	1	24	0.0416667	20.5	2018_January	2018	1	Summer_1	Summer_1January	s1w7
6575	AH40	Whiteleys Road Molong	Orange	AH	D	4	T	26.9	January	Summer	2018	1	1	2018-01-01	Oct 17-April 18	15.5	25.0208	35.5	1	24	0.0416667	20	2018_January	2018	1	Summer_1	Summer_1January	s1w7
6575	AH41	Whiteleys Road Molong	Orange	AH	D	6	T	26.9	January	Summer	2018	1	1	2018-01-01	Oct 17-April 18	15	24.8125	33	0	24	0	18	2018_January	2018	0	Summer_1	Summer_1January	s1w7
6575	AH42	Whiteleys Road Molong	Orange	AH	D	5	T	26.9	January	Summer	2018	1	1	2018-01-01	Oct 17-April 18	15.5	25.1667	32.5	0	24	0	17	2018_January	2018	0	Summer_1	Summer_1January	s1w7
6575	AH43	Wattle Flat	Bathurst	AH	A	3	T	29.5	January	Summer	2018	1	1	2018-01-01	Oct 17-April 18	16.138	24.35	42.12	3	24	0.125	25.982	2018_January	2018	1	Summer_1	Summer_1January	s1w7
6575	AH44	Wattle Flat	Bathurst	AH	A	6	T	29.5	January	Summer	2018	1	1	2018-01-01	Oct 17-April 18	16.5	23.3542	29	0	24	0	12.5	2018_January	2018	0	Summer_1	Summer_1January	s1w7
6575	AH45	Wattle Flat	Bathurst	AH	A	4	B	29.5	January	Summer	2018	1	1	2018-01-01	Oct 17-April 18	14.5	22.5625	28.5	0	24	0	14	2018_January	2018	0	Summer_1	Summer_1January	s1w7
6575	AH50	Hinton Reserve	Orange	AH	D	8	T	26.9	January	Summer	2018	1	1	2018-01-01	Oct 17-April 18	17.614	22.3063	26.121	0	24	0	8.507	2018_January	2018	0	Summer_1	Summer_1January	s1w7
6575	AH55	Molong Golf Club	Orange	AH	D	5	T	26.9	January	Summer	2018	1	1	2018-01-01	Oct 17-April 18	17.124	24.5665	29.129	0	24	0	12.005	2018_January	2018	0	Summer_1	Summer_1January	s1w7
6575	AH59	Molong Golf Club	Orange	AH	D	5	T	26.9	January	Summer	2018	1	1	2018-01-01	Oct 17-April 18	18	24.9167	31.5	0	24	0	13.5	2018_January	2018	0	Summer_1	Summer_1January	s1w7
6575	AH8	Whiteleys Road Molong	Orange	AH	D	3	T	26.9	January	Summer	2018	1	1	2018-01-01	Oct 17-April 18	16.644	24.6695	31.148	0	24	0	14.504	2018_January	2018	0	Summer_1	Summer_1January	s1w7
6575	AH9	Whiteleys Road Molong	Orange	AH	D	7	T	26.9	January	Summer	2018	1	1	2018-01-01	Oct 17-April 18	16.085	24.5077	31.59	0	24	0	15.505	2018_January	2018	0	Summer_1	Summer_1January	s1w7
6575	AHB	Molong Golf Club	Orange	AH	D	4	T	26.9	January	Summer	2018	1	1	2018-01-01	Oct 17-April 18	17.607	25.1099	31.608	0	24	0	14.001	2018_January	2018	0	Summer_1	Summer_1January	s1w7
6575	NH12	Whiteleys Road Molong	Orange	NH	D	7	B	26.9	January	Summer	2018	1	1	2018-01-01	Oct 17-April 18	14.548	26.052	41.037	5	24	0.208333	26.489	2018_January	2018	1	Summer_1	Summer_1January	s1w7
6575	NH13	Whiteleys Road Molong	Orange	NH	D	8	B	26.9	January	Summer	2018	1	1	2018-01-01	Oct 17-April 18	14.545	26.2343	41.039	7	24	0.291667	26.494	2018_January	2018	1	Summer_1	Summer_1January	s1w7
6575	NH19	Hinton Reserve	Orange	NH	D	2	T	26.9	January	Summer	2018	1	1	2018-01-01	Oct 17-April 18	14.569	21.2827	33.074	0	24	0	18.505	2018_January	2018	0	Summer_1	Summer_1January	s1w7
6575	NH48	Wattle Flat	Bathurst	NH	A	8	T	29.5	January	Summer	2018	1	1	2018-01-01	Oct 17-April 18	18.628	22.6103	27.133	0	24	0	8.505	2018_January	2018	0	Summer_1	Summer_1January	s1w7
6575	NH53	Hinton Reserve	Orange	NH	D	10	T	26.9	January	Summer	2018	1	1	2018-01-01	Oct 17-April 18	17.638	20.7226	23.64	0	24	0	6.002	2018_January	2018	0	Summer_1	Summer_1January	s1w7
6575	NH54	Hinton Reserve	Orange	NH	D	7	T	26.9	January	Summer	2018	1	1	2018-01-01	Oct 17-April 18	16.094	21.893	29.604	0	24	0	13.51	2018_January	2018	0	Summer_1	Summer_1January	s1w7
6575	NH56	Whiteleys Road Molong	Orange	NH	A	5	B	26.9	January	Summer	2018	1	1	2018-01-01	Oct 17-April 18	20.534	25.9515	29.035	0	24	0	8.501	2018_January	2018	0	Summer_1	Summer_1January	s1w7
6575	NH57	Whiteleys Road Molong	Orange	NH	A	11	B	26.9	January	Summer	2018	1	1	2018-01-01	Oct 17-April 18	17.59	25.7399	30.593	0	24	0	13.003	2018_January	2018	0	Summer_1	Summer_1January	s1w7
6575	NHFROG	Wattle Flat	Bathurst	NH	A	9	T	29.5	January	Summer	2018	1	1	2018-01-01	Oct 17-April 18	17.616	23.6006	27.623	0	24	0	10.007	2018_January	2018	0	Summer_1	Summer_1January	s1w7
6575	NHSTUMP	Whiteleys Road Molong	Orange	NH	A	5	T	26.9	January	Summer	2018	1	1	2018-01-01	Oct 17-April 18	15.121	25.106	42.102	4	24	0.166667	26.981	2018_January	2018	1	Summer_1	Summer_1January	s1w7
6576	AH17	Hinton Reserve	Orange	AH	D	7	B	28.4	January	Summer	2018	1	2	2018-01-02	Oct 17-April 18	15.621	21.3153	27.13	0	24	0	11.509	2018_January	2018	0	Summer_1	Summer_1January	s1w7
6576	AH2	Wattle Flat	Bathurst	AH	D	5	B	31	January	Summer	2018	1	2	2018-01-02	Oct 17-April 18	15.5	22.7917	30	0	24	0	14.5	2018_January	2018	0	Summer_1	Summer_1January	s1w7
6576	AH20	Hinton Reserve	Orange	AH	D	5	B	28.4	January	Summer	2018	1	2	2018-01-02	Oct 17-April 18	14.555	21.2243	26.059	0	24	0	11.504	2018_January	2018	0	Summer_1	Summer_1January	s1w7
6576	AH21	Hinton Reserve	Orange	AH	D	4	B	28.4	January	Summer	2018	1	2	2018-01-02	Oct 17-April 18	15	21.3125	28	0	24	0	13	2018_January	2018	0	Summer_1	Summer_1January	s1w7
6576	AH26	Molong Golf Club	Orange	AH	D	5	T	28.4	January	Summer	2018	1	2	2018-01-02	Oct 17-April 18	17	24.7083	31	0	24	0	14	2018_January	2018	0	Summer_1	Summer_1January	s1w7
6576	AH27	Molong Golf Club	Orange	AH	D	4	T	28.4	January	Summer	2018	1	2	2018-01-02	Oct 17-April 18	17	25.2708	32	0	24	0	15	2018_January	2018	0	Summer_1	Summer_1January	s1w7
6576	AH29	Molong Golf Club	Orange	AH	A	9	T	28.4	January	Summer	2018	1	2	2018-01-02	Oct 17-April 18	21.577	23.8485	26.078	0	24	0	4.501	2018_January	2018	0	Summer_1	Summer_1January	s1w7
6576	AH3	Wattle Flat	Bathurst	AH	D	4	B	31	January	Summer	2018	1	2	2018-01-02	Oct 17-April 18	15.026	23.28	29.531	0	24	0	14.505	2018_January	2018	0	Summer_1	Summer_1January	s1w7
6576	AH32	Neville	Orange	AH	D	4	T	28.4	January	Summer	2018	1	2	2018-01-02	Oct 17-April 18	17	22.25	28.5	0	24	0	11.5	2018_January	2018	0	Summer_1	Summer_1January	s1w7
6576	AH33	Neville	Orange	AH	D	4	B	28.4	January	Summer	2018	1	2	2018-01-02	Oct 17-April 18	16.59	23.4688	30.094	0	24	0	13.504	2018_January	2018	0	Summer_1	Summer_1January	s1w7
6576	AH33W	Whiteleys Road Molong	Orange	AH	D	10	T	28.4	January	Summer	2018	1	2	2018-01-02	Oct 17-April 18	19.5	25.0417	30	0	24	0	10.5	2018_January	2018	0	Summer_1	Summer_1January	s1w7
6576	AH34	Neville	Orange	AH	D	7	T	28.4	January	Summer	2018	1	2	2018-01-02	Oct 17-April 18	16.5	22.2292	27	0	24	0	10.5	2018_January	2018	0	Summer_1	Summer_1January	s1w7
6576	AH35	Neville	Orange	AH	D	4	B	28.4	January	Summer	2018	1	2	2018-01-02	Oct 17-April 18	15.125	23.5881	32.629	0	24	0	17.504	2018_January	2018	0	Summer_1	Summer_1January	s1w7
6576	AH39	Whiteleys Road Molong	Orange	AH	D	4	T	28.4	January	Summer	2018	1	2	2018-01-02	Oct 17-April 18	18.5	25.9792	36	3	24	0.125	17.5	2018_January	2018	1	Summer_1	Summer_1January	s1w7
6576	AH40	Whiteleys Road Molong	Orange	AH	D	4	T	28.4	January	Summer	2018	1	2	2018-01-02	Oct 17-April 18	19.5	26.4792	36	1	24	0.0416667	16.5	2018_January	2018	1	Summer_1	Summer_1January	s1w7
6576	AH41	Whiteleys Road Molong	Orange	AH	D	6	T	28.4	January	Summer	2018	1	2	2018-01-02	Oct 17-April 18	19	26.1667	33.5	0	24	0	14.5	2018_January	2018	0	Summer_1	Summer_1January	s1w7
6576	AH42	Whiteleys Road Molong	Orange	AH	D	5	T	28.4	January	Summer	2018	1	2	2018-01-02	Oct 17-April 18	18.5	26.1042	33	0	24	0	14.5	2018_January	2018	0	Summer_1	Summer_1January	s1w7
6576	AH43	Wattle Flat	Bathurst	AH	A	3	T	31	January	Summer	2018	1	2	2018-01-02	Oct 17-April 18	16.138	23.6226	33.141	0	24	0	17.003	2018_January	2018	0	Summer_1	Summer_1January	s1w7
6576	AH44	Wattle Flat	Bathurst	AH	A	6	T	31	January	Summer	2018	1	2	2018-01-02	Oct 17-April 18	17	23.5833	28.5	0	24	0	11.5	2018_January	2018	0	Summer_1	Summer_1January	s1w7
6576	AH45	Wattle Flat	Bathurst	AH	A	4	B	31	January	Summer	2018	1	2	2018-01-02	Oct 17-April 18	15	22.8958	29	0	24	0	14	2018_January	2018	0	Summer_1	Summer_1January	s1w7
6576	AH50	Hinton Reserve	Orange	AH	D	8	T	28.4	January	Summer	2018	1	2	2018-01-02	Oct 17-April 18	17.614	22.4729	26.121	0	24	0	8.507	2018_January	2018	0	Summer_1	Summer_1January	s1w7
6576	AH55	Molong Golf Club	Orange	AH	D	5	T	28.4	January	Summer	2018	1	2	2018-01-02	Oct 17-April 18	18.626	25.8577	31.127	0	24	0	12.501	2018_January	2018	0	Summer_1	Summer_1January	s1w7
6576	AH59	Molong Golf Club	Orange	AH	D	5	T	28.4	January	Summer	2018	1	2	2018-01-02	Oct 17-April 18	19.5	25.625	31.5	0	24	0	12	2018_January	2018	0	Summer_1	Summer_1January	s1w7
6576	AH8	Whiteleys Road Molong	Orange	AH	D	3	T	28.4	January	Summer	2018	1	2	2018-01-02	Oct 17-April 18	19.648	25.7742	31.148	0	24	0	11.5	2018_January	2018	0	Summer_1	Summer_1January	s1w7
6576	AH9	Whiteleys Road Molong	Orange	AH	D	7	T	28.4	January	Summer	2018	1	2	2018-01-02	Oct 17-April 18	19.59	25.6127	32.09	0	24	0	12.5	2018_January	2018	0	Summer_1	Summer_1January	s1w7
6576	AHB	Molong Golf Club	Orange	AH	D	4	T	28.4	January	Summer	2018	1	2	2018-01-02	Oct 17-April 18	19.109	26.1307	31.109	0	24	0	12	2018_January	2018	0	Summer_1	Summer_1January	s1w7
6576	NH12	Whiteleys Road Molong	Orange	NH	D	7	B	28.4	January	Summer	2018	1	2	2018-01-02	Oct 17-April 18	18.054	27.1997	38.543	6	24	0.25	20.489	2018_January	2018	1	Summer_1	Summer_1January	s1w7
6576	NH13	Whiteleys Road Molong	Orange	NH	D	8	B	28.4	January	Summer	2018	1	2	2018-01-02	Oct 17-April 18	18.048	27.2977	41.039	6	24	0.25	22.991	2018_January	2018	1	Summer_1	Summer_1January	s1w7
6576	NH19	Hinton Reserve	Orange	NH	D	2	T	28.4	January	Summer	2018	1	2	2018-01-02	Oct 17-April 18	14.068	21.6789	32.574	0	24	0	18.506	2018_January	2018	0	Summer_1	Summer_1January	s1w7
6576	NH48	Wattle Flat	Bathurst	NH	A	8	T	31	January	Summer	2018	1	2	2018-01-02	Oct 17-April 18	19.629	22.965	26.133	0	24	0	6.504	2018_January	2018	0	Summer_1	Summer_1January	s1w7
6576	NH53	Hinton Reserve	Orange	NH	D	10	T	28.4	January	Summer	2018	1	2	2018-01-02	Oct 17-April 18	17.638	20.8685	23.64	0	24	0	6.002	2018_January	2018	0	Summer_1	Summer_1January	s1w7
6576	NH54	Hinton Reserve	Orange	NH	D	7	T	28.4	January	Summer	2018	1	2	2018-01-02	Oct 17-April 18	16.094	22.3518	29.604	0	24	0	13.51	2018_January	2018	0	Summer_1	Summer_1January	s1w7
6576	NH56	Whiteleys Road Molong	Orange	NH	A	5	B	28.4	January	Summer	2018	1	2	2018-01-02	Oct 17-April 18	22.535	26.8265	30.034	0	24	0	7.499	2018_January	2018	0	Summer_1	Summer_1January	s1w7
6576	NH57	Whiteleys Road Molong	Orange	NH	A	11	B	28.4	January	Summer	2018	1	2	2018-01-02	Oct 17-April 18	20.594	26.8442	31.093	0	24	0	10.499	2018_January	2018	0	Summer_1	Summer_1January	s1w7
6576	NHFROG	Wattle Flat	Bathurst	NH	A	9	T	31	January	Summer	2018	1	2	2018-01-02	Oct 17-April 18	18.617	23.7259	27.123	0	24	0	8.506	2018_January	2018	0	Summer_1	Summer_1January	s1w7
6576	NHSTUMP	Whiteleys Road Molong	Orange	NH	A	5	T	28.4	January	Summer	2018	1	2	2018-01-02	Oct 17-April 18	17.627	26.0873	40.608	4	24	0.166667	22.981	2018_January	2018	1	Summer_1	Summer_1January	s1w7
6577	AH17	Hinton Reserve	Orange	AH	D	7	B	26.3	January	Summer	2018	1	3	2018-01-03	Oct 17-April 18	15.621	20.9819	26.631	0	24	0	11.01	2018_January	2018	0	Summer_1	Summer_1January	s1w7
6577	AH2	Wattle Flat	Bathurst	AH	D	5	B	29.7	January	Summer	2018	1	3	2018-01-03	Oct 17-April 18	14.5	20.8125	29	0	24	0	14.5	2018_January	2018	0	Summer_1	Summer_1January	s1w7
6577	AH20	Hinton Reserve	Orange	AH	D	5	B	26.3	January	Summer	2018	1	3	2018-01-03	Oct 17-April 18	15.055	20.891	25.059	0	24	0	10.004	2018_January	2018	0	Summer_1	Summer_1January	s1w7
6577	AH21	Hinton Reserve	Orange	AH	D	4	B	26.3	January	Summer	2018	1	3	2018-01-03	Oct 17-April 18	15	20.7292	25.5	0	24	0	10.5	2018_January	2018	0	Summer_1	Summer_1January	s1w7
6577	AH26	Molong Golf Club	Orange	AH	D	5	T	26.3	January	Summer	2018	1	3	2018-01-03	Oct 17-April 18	15.5	24.3333	31	0	24	0	15.5	2018_January	2018	0	Summer_1	Summer_1January	s1w7
6577	AH27	Molong Golf Club	Orange	AH	D	4	T	26.3	January	Summer	2018	1	3	2018-01-03	Oct 17-April 18	14.5	25	33	0	24	0	18.5	2018_January	2018	0	Summer_1	Summer_1January	s1w7
6577	AH29	Molong Golf Club	Orange	AH	A	9	T	26.3	January	Summer	2018	1	3	2018-01-03	Oct 17-April 18	21.077	23.4943	25.578	0	24	0	4.501	2018_January	2018	0	Summer_1	Summer_1January	s1w7
6577	AH3	Wattle Flat	Bathurst	AH	D	4	B	29.7	January	Summer	2018	1	3	2018-01-03	Oct 17-April 18	13.525	21.05	28.531	0	24	0	15.006	2018_January	2018	0	Summer_1	Summer_1January	s1w7
6577	AH32	Neville	Orange	AH	D	4	T	26.3	January	Summer	2018	1	3	2018-01-03	Oct 17-April 18	15.5	20.8333	27.5	0	24	0	12	2018_January	2018	0	Summer_1	Summer_1January	s1w7
6577	AH33	Neville	Orange	AH	D	4	B	26.3	January	Summer	2018	1	3	2018-01-03	Oct 17-April 18	14.587	21.114	27.095	0	24	0	12.508	2018_January	2018	0	Summer_1	Summer_1January	s1w7
6577	AH33W	Whiteleys Road Molong	Orange	AH	D	10	T	26.3	January	Summer	2018	1	3	2018-01-03	Oct 17-April 18	17.5	23.6667	29.5	0	24	0	12	2018_January	2018	0	Summer_1	Summer_1January	s1w7
6577	AH34	Neville	Orange	AH	D	7	T	26.3	January	Summer	2018	1	3	2018-01-03	Oct 17-April 18	14.5	20.2292	24.5	0	24	0	10	2018_January	2018	0	Summer_1	Summer_1January	s1w7
6577	AH35	Neville	Orange	AH	D	4	B	26.3	January	Summer	2018	1	3	2018-01-03	Oct 17-April 18	12.621	21.7749	31.63	0	24	0	19.009	2018_January	2018	0	Summer_1	Summer_1January	s1w7
6577	AH39	Whiteleys Road Molong	Orange	AH	D	4	T	26.3	January	Summer	2018	1	3	2018-01-03	Oct 17-April 18	14.5	24.1667	33	0	24	0	18.5	2018_January	2018	0	Summer_1	Summer_1January	s1w7
6577	AH40	Whiteleys Road Molong	Orange	AH	D	4	T	26.3	January	Summer	2018	1	3	2018-01-03	Oct 17-April 18	15	24.3333	34	0	24	0	19	2018_January	2018	0	Summer_1	Summer_1January	s1w7
6577	AH41	Whiteleys Road Molong	Orange	AH	D	6	T	26.3	January	Summer	2018	1	3	2018-01-03	Oct 17-April 18	14.5	24.25	32.5	0	24	0	18	2018_January	2018	0	Summer_1	Summer_1January	s1w7
6577	AH42	Whiteleys Road Molong	Orange	AH	D	5	T	26.3	January	Summer	2018	1	3	2018-01-03	Oct 17-April 18	15.5	24.8958	32.5	0	24	0	17	2018_January	2018	0	Summer_1	Summer_1January	s1w7
6577	AH43	Wattle Flat	Bathurst	AH	A	3	T	29.7	January	Summer	2018	1	3	2018-01-03	Oct 17-April 18	14.635	21.7882	32.642	0	24	0	18.007	2018_January	2018	0	Summer_1	Summer_1January	s1w7
6577	AH44	Wattle Flat	Bathurst	AH	A	6	T	29.7	January	Summer	2018	1	3	2018-01-03	Oct 17-April 18	15.5	21.75	27.5	0	24	0	12	2018_January	2018	0	Summer_1	Summer_1January	s1w7
6577	AH45	Wattle Flat	Bathurst	AH	A	4	B	29.7	January	Summer	2018	1	3	2018-01-03	Oct 17-April 18	14	20.7083	28	0	24	0	14	2018_January	2018	0	Summer_1	Summer_1January	s1w7
6577	AH50	Hinton Reserve	Orange	AH	D	8	T	26.3	January	Summer	2018	1	3	2018-01-03	Oct 17-April 18	17.614	22.4939	26.621	0	24	0	9.007	2018_January	2018	0	Summer_1	Summer_1January	s1w7
6577	AH55	Molong Golf Club	Orange	AH	D	5	T	26.3	January	Summer	2018	1	3	2018-01-03	Oct 17-April 18	17.625	24.4834	28.63	0	24	0	11.005	2018_January	2018	0	Summer_1	Summer_1January	s1w7
6577	AH59	Molong Golf Club	Orange	AH	D	5	T	26.3	January	Summer	2018	1	3	2018-01-03	Oct 17-April 18	18	24.5417	30.5	0	24	0	12.5	2018_January	2018	0	Summer_1	Summer_1January	s1w7
6577	AH8	Whiteleys Road Molong	Orange	AH	D	3	T	26.3	January	Summer	2018	1	3	2018-01-03	Oct 17-April 18	16.143	24.1487	30.149	0	24	0	14.006	2018_January	2018	0	Summer_1	Summer_1January	s1w7
6577	AH9	Whiteleys Road Molong	Orange	AH	D	7	T	26.3	January	Summer	2018	1	3	2018-01-03	Oct 17-April 18	16.085	23.7578	30.592	0	24	0	14.507	2018_January	2018	0	Summer_1	Summer_1January	s1w7
6577	AHB	Molong Golf Club	Orange	AH	D	4	T	26.3	January	Summer	2018	1	3	2018-01-03	Oct 17-April 18	18.108	24.8808	30.609	0	24	0	12.501	2018_January	2018	0	Summer_1	Summer_1January	s1w7
6577	NH12	Whiteleys Road Molong	Orange	NH	D	7	B	26.3	January	Summer	2018	1	3	2018-01-03	Oct 17-April 18	14.047	26.0526	40.04	5	24	0.208333	25.993	2018_January	2018	1	Summer_1	Summer_1January	s1w7
6577	NH13	Whiteleys Road Molong	Orange	NH	D	8	B	26.3	January	Summer	2018	1	3	2018-01-03	Oct 17-April 18	14.045	26.2135	42.037	6	24	0.25	27.992	2018_January	2018	1	Summer_1	Summer_1January	s1w7
6577	NH19	Hinton Reserve	Orange	NH	D	2	T	26.3	January	Summer	2018	1	3	2018-01-03	Oct 17-April 18	14.068	21.6372	32.075	0	24	0	18.007	2018_January	2018	0	Summer_1	Summer_1January	s1w7
6577	NH48	Wattle Flat	Bathurst	NH	A	8	T	29.7	January	Summer	2018	1	3	2018-01-03	Oct 17-April 18	18.628	21.7142	25.133	0	24	0	6.505	2018_January	2018	0	Summer_1	Summer_1January	s1w7
6577	NH53	Hinton Reserve	Orange	NH	D	10	T	26.3	January	Summer	2018	1	3	2018-01-03	Oct 17-April 18	16.637	20.6809	23.64	0	24	0	7.003	2018_January	2018	0	Summer_1	Summer_1January	s1w7
6577	NH54	Hinton Reserve	Orange	NH	D	7	T	26.3	January	Summer	2018	1	3	2018-01-03	Oct 17-April 18	15.593	22.081	28.604	0	24	0	13.011	2018_January	2018	0	Summer_1	Summer_1January	s1w7
6577	NH56	Whiteleys Road Molong	Orange	NH	A	5	B	26.3	January	Summer	2018	1	3	2018-01-03	Oct 17-April 18	20.534	25.8266	29.035	0	24	0	8.501	2018_January	2018	0	Summer_1	Summer_1January	s1w7
6577	NH57	Whiteleys Road Molong	Orange	NH	A	11	B	26.3	January	Summer	2018	1	3	2018-01-03	Oct 17-April 18	18.091	25.6151	30.094	0	24	0	12.003	2018_January	2018	0	Summer_1	Summer_1January	s1w7
6577	NHFROG	Wattle Flat	Bathurst	NH	A	9	T	29.7	January	Summer	2018	1	3	2018-01-03	Oct 17-April 18	17.115	22.4959	26.623	0	24	0	9.508	2018_January	2018	0	Summer_1	Summer_1January	s1w7
6577	NHSTUMP	Whiteleys Road Molong	Orange	NH	A	5	T	26.3	January	Summer	2018	1	3	2018-01-03	Oct 17-April 18	15.121	25.3777	41.604	4	24	0.166667	26.483	2018_January	2018	1	Summer_1	Summer_1January	s1w7
6578	AH17	Hinton Reserve	Orange	AH	D	7	B	27	January	Summer	2018	1	4	2018-01-04	Oct 17-April 18	16.122	20.4605	26.631	0	24	0	10.509	2018_January	2018	0	Summer_1	Summer_1January	s1w7
6578	AH2	Wattle Flat	Bathurst	AH	D	5	B	29.7	January	Summer	2018	1	4	2018-01-04	Oct 17-April 18	14.5	20.3333	26.5	0	24	0	12	2018_January	2018	0	Summer_1	Summer_1January	s1w7
6578	AH20	Hinton Reserve	Orange	AH	D	5	B	27	January	Summer	2018	1	4	2018-01-04	Oct 17-April 18	16.556	20.7242	25.559	0	24	0	9.003	2018_January	2018	0	Summer_1	Summer_1January	s1w7
6578	AH21	Hinton Reserve	Orange	AH	D	4	B	27	January	Summer	2018	1	4	2018-01-04	Oct 17-April 18	16.5	20.8958	28	0	24	0	11.5	2018_January	2018	0	Summer_1	Summer_1January	s1w7
6578	AH26	Molong Golf Club	Orange	AH	D	5	T	27	January	Summer	2018	1	4	2018-01-04	Oct 17-April 18	16	23.8333	31	0	24	0	15	2018_January	2018	0	Summer_1	Summer_1January	s1w7
6578	AH27	Molong Golf Club	Orange	AH	D	4	T	27	January	Summer	2018	1	4	2018-01-04	Oct 17-April 18	15.5	24.3542	31.5	0	24	0	16	2018_January	2018	0	Summer_1	Summer_1January	s1w7
6578	AH29	Molong Golf Club	Orange	AH	A	9	T	27	January	Summer	2018	1	4	2018-01-04	Oct 17-April 18	21.077	23.4109	26.078	0	24	0	5.001	2018_January	2018	0	Summer_1	Summer_1January	s1w7
6578	AH3	Wattle Flat	Bathurst	AH	D	4	B	29.7	January	Summer	2018	1	4	2018-01-04	Oct 17-April 18	14.526	20.7791	28.031	0	24	0	13.505	2018_January	2018	0	Summer_1	Summer_1January	s1w7
6578	AH32	Neville	Orange	AH	D	4	T	27	January	Summer	2018	1	4	2018-01-04	Oct 17-April 18	15	20.5	26	0	24	0	11	2018_January	2018	0	Summer_1	Summer_1January	s1w7
6578	AH33	Neville	Orange	AH	D	4	B	27	January	Summer	2018	1	4	2018-01-04	Oct 17-April 18	14.086	21.1134	27.095	0	24	0	13.009	2018_January	2018	0	Summer_1	Summer_1January	s1w7
6578	AH33W	Whiteleys Road Molong	Orange	AH	D	10	T	27	January	Summer	2018	1	4	2018-01-04	Oct 17-April 18	17	22.9375	29	0	24	0	12	2018_January	2018	0	Summer_1	Summer_1January	s1w7
6578	AH34	Neville	Orange	AH	D	7	T	27	January	Summer	2018	1	4	2018-01-04	Oct 17-April 18	13.5	20.0833	25	0	24	0	11.5	2018_January	2018	0	Summer_1	Summer_1January	s1w7
6578	AH35	Neville	Orange	AH	D	4	B	27	January	Summer	2018	1	4	2018-01-04	Oct 17-April 18	12.621	21.5041	29.631	0	24	0	17.01	2018_January	2018	0	Summer_1	Summer_1January	s1w7
6578	AH39	Whiteleys Road Molong	Orange	AH	D	4	T	27	January	Summer	2018	1	4	2018-01-04	Oct 17-April 18	17	24.6458	35.5	2	24	0.0833333	18.5	2018_January	2018	1	Summer_1	Summer_1January	s1w7
6578	AH40	Whiteleys Road Molong	Orange	AH	D	4	T	27	January	Summer	2018	1	4	2018-01-04	Oct 17-April 18	17	24.6875	35.5	1	24	0.0416667	18.5	2018_January	2018	1	Summer_1	Summer_1January	s1w7
6578	AH41	Whiteleys Road Molong	Orange	AH	D	6	T	27	January	Summer	2018	1	4	2018-01-04	Oct 17-April 18	16.5	24.1875	32.5	0	24	0	16	2018_January	2018	0	Summer_1	Summer_1January	s1w7
6578	AH42	Whiteleys Road Molong	Orange	AH	D	5	T	27	January	Summer	2018	1	4	2018-01-04	Oct 17-April 18	16.5	24.2708	31.5	0	24	0	15	2018_January	2018	0	Summer_1	Summer_1January	s1w7
6578	AH43	Wattle Flat	Bathurst	AH	A	3	T	29.7	January	Summer	2018	1	4	2018-01-04	Oct 17-April 18	14.635	22.2033	39.627	1	24	0.0416667	24.992	2018_January	2018	1	Summer_1	Summer_1January	s1w7
6578	AH44	Wattle Flat	Bathurst	AH	A	6	T	29.7	January	Summer	2018	1	4	2018-01-04	Oct 17-April 18	15.5	21.125	27.5	0	24	0	12	2018_January	2018	0	Summer_1	Summer_1January	s1w7
6578	AH45	Wattle Flat	Bathurst	AH	A	4	B	29.7	January	Summer	2018	1	4	2018-01-04	Oct 17-April 18	14	20.5833	27	0	24	0	13	2018_January	2018	0	Summer_1	Summer_1January	s1w7
6578	AH50	Hinton Reserve	Orange	AH	D	8	T	27	January	Summer	2018	1	4	2018-01-04	Oct 17-April 18	17.614	21.5767	25.121	0	24	0	7.507	2018_January	2018	0	Summer_1	Summer_1January	s1w7
6578	AH55	Molong Golf Club	Orange	AH	D	5	T	27	January	Summer	2018	1	4	2018-01-04	Oct 17-April 18	17.625	24.8792	29.629	0	24	0	12.004	2018_January	2018	0	Summer_1	Summer_1January	s1w7
6578	AH59	Molong Golf Club	Orange	AH	D	5	T	27	January	Summer	2018	1	4	2018-01-04	Oct 17-April 18	18.5	25.1875	32	0	24	0	13.5	2018_January	2018	0	Summer_1	Summer_1January	s1w7
6578	AH8	Whiteleys Road Molong	Orange	AH	D	3	T	27	January	Summer	2018	1	4	2018-01-04	Oct 17-April 18	17.645	24.0862	30.648	0	24	0	13.003	2018_January	2018	0	Summer_1	Summer_1January	s1w7
6578	AH9	Whiteleys Road Molong	Orange	AH	D	7	T	27	January	Summer	2018	1	4	2018-01-04	Oct 17-April 18	17.087	23.8203	31.59	0	24	0	14.503	2018_January	2018	0	Summer_1	Summer_1January	s1w7
6578	AHB	Molong Golf Club	Orange	AH	D	4	T	27	January	Summer	2018	1	4	2018-01-04	Oct 17-April 18	18.608	25.964	31.608	0	24	0	13	2018_January	2018	0	Summer_1	Summer_1January	s1w7
6578	NH12	Whiteleys Road Molong	Orange	NH	D	7	B	27	January	Summer	2018	1	4	2018-01-04	Oct 17-April 18	16.552	26.24	40.538	5	24	0.208333	23.986	2018_January	2018	1	Summer_1	Summer_1January	s1w7
6578	NH13	Whiteleys Road Molong	Orange	NH	D	8	B	27	January	Summer	2018	1	4	2018-01-04	Oct 17-April 18	16.547	26.6092	44.034	6	24	0.25	27.487	2018_January	2018	1	Summer_1	Summer_1January	s1w7
6578	NH19	Hinton Reserve	Orange	NH	D	2	T	27	January	Summer	2018	1	4	2018-01-04	Oct 17-April 18	16.071	21.304	30.077	0	24	0	14.006	2018_January	2018	0	Summer_1	Summer_1January	s1w7
6578	NH48	Wattle Flat	Bathurst	NH	A	8	T	29.7	January	Summer	2018	1	4	2018-01-04	Oct 17-April 18	17.125	20.6085	25.133	0	24	0	8.008	2018_January	2018	0	Summer_1	Summer_1January	s1w7
6578	NH53	Hinton Reserve	Orange	NH	D	10	T	27	January	Summer	2018	1	4	2018-01-04	Oct 17-April 18	19.139	21.0562	23.64	0	24	0	4.501	2018_January	2018	0	Summer_1	Summer_1January	s1w7
6578	NH54	Hinton Reserve	Orange	NH	D	7	T	27	January	Summer	2018	1	4	2018-01-04	Oct 17-April 18	17.597	22.0813	28.604	0	24	0	11.007	2018_January	2018	0	Summer_1	Summer_1January	s1w7
6578	NH56	Whiteleys Road Molong	Orange	NH	A	5	B	27	January	Summer	2018	1	4	2018-01-04	Oct 17-April 18	20.534	25.1182	29.035	0	24	0	8.501	2018_January	2018	0	Summer_1	Summer_1January	s1w7
6578	NH57	Whiteleys Road Molong	Orange	NH	A	11	B	27	January	Summer	2018	1	4	2018-01-04	Oct 17-April 18	18.591	25.0736	29.594	0	24	0	11.003	2018_January	2018	0	Summer_1	Summer_1January	s1w7
6578	NHFROG	Wattle Flat	Bathurst	NH	A	9	T	29.7	January	Summer	2018	1	4	2018-01-04	Oct 17-April 18	17.115	20.9738	25.123	0	24	0	8.008	2018_January	2018	0	Summer_1	Summer_1January	s1w7
6578	NHSTUMP	Whiteleys Road Molong	Orange	NH	A	5	T	27	January	Summer	2018	1	4	2018-01-04	Oct 17-April 18	17.126	25.1496	38.615	4	24	0.166667	21.489	2018_January	2018	1	Summer_1	Summer_1January	s1w7
6579	AH17	Hinton Reserve	Orange	AH	D	7	B	31.2	January	Summer	2018	1	5	2018-01-05	Oct 17-April 18	15.621	22.1903	29.129	0	24	0	13.508	2018_January	2018	0	Summer_1	Summer_1January	s1w8
6579	AH2	Wattle Flat	Bathurst	AH	D	5	B	33.1	January	Summer	2018	1	5	2018-01-05	Oct 17-April 18	15	23.8125	33.5	0	24	0	18.5	2018_January	2018	0	Summer_1	Summer_1January	s1w8
6579	AH20	Hinton Reserve	Orange	AH	D	5	B	31.2	January	Summer	2018	1	5	2018-01-05	Oct 17-April 18	15.055	22.141	28.058	0	24	0	13.003	2018_January	2018	0	Summer_1	Summer_1January	s1w8
6579	AH21	Hinton Reserve	Orange	AH	D	4	B	31.2	January	Summer	2018	1	5	2018-01-05	Oct 17-April 18	15	22.3958	30.5	0	24	0	15.5	2018_January	2018	0	Summer_1	Summer_1January	s1w8
6579	AH26	Molong Golf Club	Orange	AH	D	5	T	31.2	January	Summer	2018	1	5	2018-01-05	Oct 17-April 18	17	26.25	34	0	24	0	17	2018_January	2018	0	Summer_1	Summer_1January	s1w8
6579	AH27	Molong Golf Club	Orange	AH	D	4	T	31.2	January	Summer	2018	1	5	2018-01-05	Oct 17-April 18	17	26.6667	35	0	24	0	18	2018_January	2018	0	Summer_1	Summer_1January	s1w8
6579	AH29	Molong Golf Club	Orange	AH	A	9	T	31.2	January	Summer	2018	1	5	2018-01-05	Oct 17-April 18	21.577	24.6194	28.078	0	24	0	6.501	2018_January	2018	0	Summer_1	Summer_1January	s1w8
6579	AH3	Wattle Flat	Bathurst	AH	D	4	B	33.1	January	Summer	2018	1	5	2018-01-05	Oct 17-April 18	14.526	24.1963	32.03	0	24	0	17.504	2018_January	2018	0	Summer_1	Summer_1January	s1w8
6579	AH32	Neville	Orange	AH	D	4	T	31.2	January	Summer	2018	1	5	2018-01-05	Oct 17-April 18	17	23.2292	30	0	24	0	13	2018_January	2018	0	Summer_1	Summer_1January	s1w8
6579	AH33	Neville	Orange	AH	D	4	B	31.2	January	Summer	2018	1	5	2018-01-05	Oct 17-April 18	16.59	24.989	32.592	0	24	0	16.002	2018_January	2018	0	Summer_1	Summer_1January	s1w8
6579	AH33W	Whiteleys Road Molong	Orange	AH	D	10	T	31.2	January	Summer	2018	1	5	2018-01-05	Oct 17-April 18	19.5	25.6667	32	0	24	0	12.5	2018_January	2018	0	Summer_1	Summer_1January	s1w8
6579	AH34	Neville	Orange	AH	D	7	T	31.2	January	Summer	2018	1	5	2018-01-05	Oct 17-April 18	16.5	23.6042	28.5	0	24	0	12	2018_January	2018	0	Summer_1	Summer_1January	s1w8
6579	AH35	Neville	Orange	AH	D	4	B	31.2	January	Summer	2018	1	5	2018-01-05	Oct 17-April 18	15.125	25.4416	34.626	0	24	0	19.501	2018_January	2018	0	Summer_1	Summer_1January	s1w8
6579	AH39	Whiteleys Road Molong	Orange	AH	D	4	T	31.2	January	Summer	2018	1	5	2018-01-05	Oct 17-April 18	17.5	28.2708	44.5	6	24	0.25	27	2018_January	2018	1	Summer_1	Summer_1January	s1w8
6579	AH40	Whiteleys Road Molong	Orange	AH	D	4	T	31.2	January	Summer	2018	1	5	2018-01-05	Oct 17-April 18	18.5	27.6667	41.5	4	24	0.166667	23	2018_January	2018	1	Summer_1	Summer_1January	s1w8
6579	AH41	Whiteleys Road Molong	Orange	AH	D	6	T	31.2	January	Summer	2018	1	5	2018-01-05	Oct 17-April 18	18	27.1875	35.5	1	24	0.0416667	17.5	2018_January	2018	1	Summer_1	Summer_1January	s1w8
6579	AH42	Whiteleys Road Molong	Orange	AH	D	5	T	31.2	January	Summer	2018	1	5	2018-01-05	Oct 17-April 18	18	26.8958	34	0	24	0	16	2018_January	2018	0	Summer_1	Summer_1January	s1w8
6579	AH43	Wattle Flat	Bathurst	AH	A	3	T	33.1	January	Summer	2018	1	5	2018-01-05	Oct 17-April 18	15.637	24.8708	38.63	3	24	0.125	22.993	2018_January	2018	1	Summer_1	Summer_1January	s1w8
6579	AH44	Wattle Flat	Bathurst	AH	A	6	T	33.1	January	Summer	2018	1	5	2018-01-05	Oct 17-April 18	16	24.3542	31	0	24	0	15	2018_January	2018	0	Summer_1	Summer_1January	s1w8
6579	AH45	Wattle Flat	Bathurst	AH	A	4	B	33.1	January	Summer	2018	1	5	2018-01-05	Oct 17-April 18	14.5	23.7292	30.5	0	24	0	16	2018_January	2018	0	Summer_1	Summer_1January	s1w8
6579	AH50	Hinton Reserve	Orange	AH	D	8	T	31.2	January	Summer	2018	1	5	2018-01-05	Oct 17-April 18	17.614	23.1812	28.12	0	24	0	10.506	2018_January	2018	0	Summer_1	Summer_1January	s1w8
6579	AH55	Molong Golf Club	Orange	AH	D	5	T	31.2	January	Summer	2018	1	5	2018-01-05	Oct 17-April 18	19.127	27.253	32.625	0	24	0	13.498	2018_January	2018	0	Summer_1	Summer_1January	s1w8
6579	AH59	Molong Golf Club	Orange	AH	D	5	T	31.2	January	Summer	2018	1	5	2018-01-05	Oct 17-April 18	20	27.4792	35.5	1	24	0.0416667	15.5	2018_January	2018	1	Summer_1	Summer_1January	s1w8
6579	AH8	Whiteleys Road Molong	Orange	AH	D	3	T	31.2	January	Summer	2018	1	5	2018-01-05	Oct 17-April 18	19.147	26.9193	33.145	0	24	0	13.998	2018_January	2018	0	Summer_1	Summer_1January	s1w8
6579	AH9	Whiteleys Road Molong	Orange	AH	D	7	T	31.2	January	Summer	2018	1	5	2018-01-05	Oct 17-April 18	19.089	26.8407	35.584	2	24	0.0833333	16.495	2018_January	2018	1	Summer_1	Summer_1January	s1w8
6579	AHB	Molong Golf Club	Orange	AH	D	4	T	31.2	January	Summer	2018	1	5	2018-01-05	Oct 17-April 18	19.609	28.1502	34.605	0	24	0	14.996	2018_January	2018	0	Summer_1	Summer_1January	s1w8
6579	NH12	Whiteleys Road Molong	Orange	NH	D	7	B	31.2	January	Summer	2018	1	5	2018-01-05	Oct 17-April 18	17.553	28.5093	44.028	6	24	0.25	26.475	2018_January	2018	1	Summer_1	Summer_1January	s1w8
6579	NH13	Whiteleys Road Molong	Orange	NH	D	8	B	31.2	January	Summer	2018	1	5	2018-01-05	Oct 17-April 18	17.047	28.7754	45.032	7	24	0.291667	27.985	2018_January	2018	1	Summer_1	Summer_1January	s1w8
6579	NH19	Hinton Reserve	Orange	NH	D	2	T	31.2	January	Summer	2018	1	5	2018-01-05	Oct 17-April 18	14.068	22.7202	35.571	1	24	0.0416667	21.503	2018_January	2018	1	Summer_1	Summer_1January	s1w8
6579	NH48	Wattle Flat	Bathurst	NH	A	8	T	33.1	January	Summer	2018	1	5	2018-01-05	Oct 17-April 18	18.628	22.8394	27.632	0	24	0	9.004	2018_January	2018	0	Summer_1	Summer_1January	s1w8
6579	NH53	Hinton Reserve	Orange	NH	D	10	T	31.2	January	Summer	2018	1	5	2018-01-05	Oct 17-April 18	17.638	21.3896	24.641	0	24	0	7.003	2018_January	2018	0	Summer_1	Summer_1January	s1w8
6579	NH54	Hinton Reserve	Orange	NH	D	7	T	31.2	January	Summer	2018	1	5	2018-01-05	Oct 17-April 18	16.094	23.4767	31.102	0	24	0	15.008	2018_January	2018	0	Summer_1	Summer_1January	s1w8
6579	NH56	Whiteleys Road Molong	Orange	NH	A	5	B	31.2	January	Summer	2018	1	5	2018-01-05	Oct 17-April 18	22.535	27.368	31.034	0	24	0	8.499	2018_January	2018	0	Summer_1	Summer_1January	s1w8
6579	NH57	Whiteleys Road Molong	Orange	NH	A	11	B	31.2	January	Summer	2018	1	5	2018-01-05	Oct 17-April 18	20.594	27.4479	32.092	0	24	0	11.498	2018_January	2018	0	Summer_1	Summer_1January	s1w8
6579	NHFROG	Wattle Flat	Bathurst	NH	A	9	T	33.1	January	Summer	2018	1	5	2018-01-05	Oct 17-April 18	17.616	23.7877	28.622	0	24	0	11.006	2018_January	2018	0	Summer_1	Summer_1January	s1w8
6579	NHSTUMP	Whiteleys Road Molong	Orange	NH	A	5	T	31.2	January	Summer	2018	1	5	2018-01-05	Oct 17-April 18	17.627	27.7925	43.596	5	24	0.208333	25.969	2018_January	2018	1	Summer_1	Summer_1January	s1w8
6580	AH17	Hinton Reserve	Orange	AH	D	7	B	34.6	January	Summer	2018	1	6	2018-01-06	Oct 17-April 18	17.124	24.8781	32.126	0	24	0	15.002	2018_January	2018	0	Summer_1	Summer_1January	s1w8
6580	AH2	Wattle Flat	Bathurst	AH	D	5	B	35.8	January	Summer	2018	1	6	2018-01-06	Oct 17-April 18	18.5	26.9583	36.5	1	24	0.0416667	18	2018_January	2018	1	Summer_1	Summer_1January	s1w8
6580	AH20	Hinton Reserve	Orange	AH	D	5	B	34.6	January	Summer	2018	1	6	2018-01-06	Oct 17-April 18	16.556	24.6829	31.058	0	24	0	14.502	2018_January	2018	0	Summer_1	Summer_1January	s1w8
6580	AH21	Hinton Reserve	Orange	AH	D	4	B	34.6	January	Summer	2018	1	6	2018-01-06	Oct 17-April 18	17	25.0208	33.5	0	24	0	16.5	2018_January	2018	0	Summer_1	Summer_1January	s1w8
6580	AH26	Molong Golf Club	Orange	AH	D	5	T	34.6	January	Summer	2018	1	6	2018-01-06	Oct 17-April 18	19	28.5208	35.5	4	24	0.166667	16.5	2018_January	2018	1	Summer_1	Summer_1January	s1w8
6580	AH27	Molong Golf Club	Orange	AH	D	4	T	34.6	January	Summer	2018	1	6	2018-01-06	Oct 17-April 18	18.5	28.9167	37	7	24	0.291667	18.5	2018_January	2018	1	Summer_1	Summer_1January	s1w8
6580	AH29	Molong Golf Club	Orange	AH	A	9	T	34.6	January	Summer	2018	1	6	2018-01-06	Oct 17-April 18	23.078	26.661	30.077	0	24	0	6.999	2018_January	2018	0	Summer_1	Summer_1January	s1w8
6580	AH3	Wattle Flat	Bathurst	AH	D	4	B	35.8	January	Summer	2018	1	6	2018-01-06	Oct 17-April 18	18.029	27.4047	34.528	0	24	0	16.499	2018_January	2018	0	Summer_1	Summer_1January	s1w8
6580	AH32	Neville	Orange	AH	D	4	T	34.6	January	Summer	2018	1	6	2018-01-06	Oct 17-April 18	20	26	32.5	0	24	0	12.5	2018_January	2018	0	Summer_1	Summer_1January	s1w8
6580	AH33	Neville	Orange	AH	D	4	B	34.6	January	Summer	2018	1	6	2018-01-06	Oct 17-April 18	19.593	28.1552	35.089	3	24	0.125	15.496	2018_January	2018	1	Summer_1	Summer_1January	s1w8
6580	AH33W	Whiteleys Road Molong	Orange	AH	D	10	T	34.6	January	Summer	2018	1	6	2018-01-06	Oct 17-April 18	22	28.3958	34.5	0	24	0	12.5	2018_January	2018	0	Summer_1	Summer_1January	s1w8
6580	AH34	Neville	Orange	AH	D	7	T	34.6	January	Summer	2018	1	6	2018-01-06	Oct 17-April 18	19.5	26.7083	31.5	0	24	0	12	2018_January	2018	0	Summer_1	Summer_1January	s1w8
6580	AH35	Neville	Orange	AH	D	4	B	34.6	January	Summer	2018	1	6	2018-01-06	Oct 17-April 18	18.63	28.6703	37.622	5	24	0.208333	18.992	2018_January	2018	1	Summer_1	Summer_1January	s1w8
6580	AH39	Whiteleys Road Molong	Orange	AH	D	4	T	34.6	January	Summer	2018	1	6	2018-01-06	Oct 17-April 18	20.5	31.1042	45.5	8	24	0.333333	25	2018_January	2018	1	Summer_1	Summer_1January	s1w8
6580	AH40	Whiteleys Road Molong	Orange	AH	D	4	T	34.6	January	Summer	2018	1	6	2018-01-06	Oct 17-April 18	21	30.6042	41.5	7	24	0.291667	20.5	2018_January	2018	1	Summer_1	Summer_1January	s1w8
6580	AH41	Whiteleys Road Molong	Orange	AH	D	6	T	34.6	January	Summer	2018	1	6	2018-01-06	Oct 17-April 18	20.5	30.0625	39	7	24	0.291667	18.5	2018_January	2018	1	Summer_1	Summer_1January	s1w8
6580	AH42	Whiteleys Road Molong	Orange	AH	D	5	T	34.6	January	Summer	2018	1	6	2018-01-06	Oct 17-April 18	21	29.6458	37.5	6	24	0.25	16.5	2018_January	2018	1	Summer_1	Summer_1January	s1w8
6580	AH43	Wattle Flat	Bathurst	AH	A	3	T	35.8	January	Summer	2018	1	6	2018-01-06	Oct 17-April 18	19.143	27.8708	42.12	4	24	0.166667	22.977	2018_January	2018	1	Summer_1	Summer_1January	s1w8
6580	AH44	Wattle Flat	Bathurst	AH	A	6	T	35.8	January	Summer	2018	1	6	2018-01-06	Oct 17-April 18	19.5	27.4583	33.5	0	24	0	14	2018_January	2018	0	Summer_1	Summer_1January	s1w8
6580	AH45	Wattle Flat	Bathurst	AH	A	4	B	35.8	January	Summer	2018	1	6	2018-01-06	Oct 17-April 18	18.5	27.125	34	0	24	0	15.5	2018_January	2018	0	Summer_1	Summer_1January	s1w8
6580	AH50	Hinton Reserve	Orange	AH	D	8	T	34.6	January	Summer	2018	1	6	2018-01-06	Oct 17-April 18	19.116	25.6606	30.618	0	24	0	11.502	2018_January	2018	0	Summer_1	Summer_1January	s1w8
6580	AH55	Molong Golf Club	Orange	AH	D	5	T	34.6	January	Summer	2018	1	6	2018-01-06	Oct 17-April 18	20.629	29.4594	35.12	3	24	0.125	14.491	2018_January	2018	1	Summer_1	Summer_1January	s1w8
6580	AH59	Molong Golf Club	Orange	AH	D	5	T	34.6	January	Summer	2018	1	6	2018-01-06	Oct 17-April 18	21.5	29.9583	38.5	6	24	0.25	17	2018_January	2018	1	Summer_1	Summer_1January	s1w8
6580	AH8	Whiteleys Road Molong	Orange	AH	D	3	T	34.6	January	Summer	2018	1	6	2018-01-06	Oct 17-April 18	21.649	29.6054	35.642	4	24	0.166667	13.993	2018_January	2018	1	Summer_1	Summer_1January	s1w8
6580	AH9	Whiteleys Road Molong	Orange	AH	D	7	T	34.6	January	Summer	2018	1	6	2018-01-06	Oct 17-April 18	21.592	29.6935	37.081	6	24	0.25	15.489	2018_January	2018	1	Summer_1	Summer_1January	s1w8
6580	AHB	Molong Golf Club	Orange	AH	D	4	T	34.6	January	Summer	2018	1	6	2018-01-06	Oct 17-April 18	21.611	30.2116	36.602	7	24	0.291667	14.991	2018_January	2018	1	Summer_1	Summer_1January	s1w8
6580	NH12	Whiteleys Road Molong	Orange	NH	D	7	B	34.6	January	Summer	2018	1	6	2018-01-06	Oct 17-April 18	19.556	30.7378	45.025	9	24	0.375	25.469	2018_January	2018	1	Summer_1	Summer_1January	s1w8
6580	NH13	Whiteleys Road Molong	Orange	NH	D	8	B	34.6	January	Summer	2018	1	6	2018-01-06	Oct 17-April 18	19.549	30.921	44.533	9	24	0.375	24.984	2018_January	2018	1	Summer_1	Summer_1January	s1w8
6580	NH19	Hinton Reserve	Orange	NH	D	2	T	34.6	January	Summer	2018	1	6	2018-01-06	Oct 17-April 18	16.071	25.6368	38.066	3	24	0.125	21.995	2018_January	2018	1	Summer_1	Summer_1January	s1w8
6580	NH48	Wattle Flat	Bathurst	NH	A	8	T	35.8	January	Summer	2018	1	6	2018-01-06	Oct 17-April 18	21.631	25.6945	30.131	0	24	0	8.5	2018_January	2018	0	Summer_1	Summer_1January	s1w8
6580	NH53	Hinton Reserve	Orange	NH	D	10	T	34.6	January	Summer	2018	1	6	2018-01-06	Oct 17-April 18	18.638	23.2235	26.641	0	24	0	8.003	2018_January	2018	0	Summer_1	Summer_1January	s1w8
6580	NH54	Hinton Reserve	Orange	NH	D	7	T	34.6	January	Summer	2018	1	6	2018-01-06	Oct 17-April 18	17.597	25.8518	32.6	0	24	0	15.003	2018_January	2018	0	Summer_1	Summer_1January	s1w8
6580	NH56	Whiteleys Road Molong	Orange	NH	A	5	B	34.6	January	Summer	2018	1	6	2018-01-06	Oct 17-April 18	24.535	30.0755	34.032	0	24	0	9.497	2018_January	2018	0	Summer_1	Summer_1January	s1w8
6580	NH57	Whiteleys Road Molong	Orange	NH	A	11	B	34.6	January	Summer	2018	1	6	2018-01-06	Oct 17-April 18	23.095	30.0297	34.588	0	24	0	11.493	2018_January	2018	0	Summer_1	Summer_1January	s1w8
6580	NHFROG	Wattle Flat	Bathurst	NH	A	9	T	35.8	January	Summer	2018	1	6	2018-01-06	Oct 17-April 18	20.62	26.5799	31.12	0	24	0	10.5	2018_January	2018	0	Summer_1	Summer_1January	s1w8
6580	NHSTUMP	Whiteleys Road Molong	Orange	NH	A	5	T	34.6	January	Summer	2018	1	6	2018-01-06	Oct 17-April 18	19.63	29.98	43.098	6	24	0.25	23.468	2018_January	2018	1	Summer_1	Summer_1January	s1w8
6581	AH17	Hinton Reserve	Orange	AH	D	7	B	37	January	Summer	2018	1	7	2018-01-07	Oct 17-April 18	23.13	28.5861	35.12	1	24	0.0416667	11.99	2018_January	2018	1	Summer_1	Summer_1January	s1w8
6581	AH2	Wattle Flat	Bathurst	AH	D	5	B	38.8	January	Summer	2018	1	7	2018-01-07	Oct 17-April 18	21.5	29.3958	39	1	24	0.0416667	17.5	2018_January	2018	1	Summer_1	Summer_1January	s1w8
6581	AH20	Hinton Reserve	Orange	AH	D	5	B	37	January	Summer	2018	1	7	2018-01-07	Oct 17-April 18	23.058	28.4538	34.057	0	24	0	10.999	2018_January	2018	0	Summer_1	Summer_1January	s1w8
6581	AH21	Hinton Reserve	Orange	AH	D	4	B	37	January	Summer	2018	1	7	2018-01-07	Oct 17-April 18	22.5	28.5625	37.5	1	24	0.0416667	15	2018_January	2018	1	Summer_1	Summer_1January	s1w8
6581	AH26	Molong Golf Club	Orange	AH	D	5	T	37	January	Summer	2018	1	7	2018-01-07	Oct 17-April 18	24.5	31.8333	38.5	8	24	0.333333	14	2018_January	2018	1	Summer_1	Summer_1January	s1w8
6581	AH27	Molong Golf Club	Orange	AH	D	4	T	37	January	Summer	2018	1	7	2018-01-07	Oct 17-April 18	24.5	32.3542	39.5	9	24	0.375	15	2018_January	2018	1	Summer_1	Summer_1January	s1w8
6581	AH29	Molong Golf Club	Orange	AH	A	9	T	37	January	Summer	2018	1	7	2018-01-07	Oct 17-April 18	27.078	29.6598	33.074	0	24	0	5.996	2018_January	2018	0	Summer_1	Summer_1January	s1w8
6581	AH3	Wattle Flat	Bathurst	AH	D	4	B	38.8	January	Summer	2018	1	7	2018-01-07	Oct 17-April 18	21.53	30.0081	37.525	7	24	0.291667	15.995	2018_January	2018	1	Summer_1	Summer_1January	s1w8
6581	AH32	Neville	Orange	AH	D	4	T	37	January	Summer	2018	1	7	2018-01-07	Oct 17-April 18	24.5	29.2292	36	1	24	0.0416667	11.5	2018_January	2018	1	Summer_1	Summer_1January	s1w8
6581	AH33	Neville	Orange	AH	D	4	B	37	January	Summer	2018	1	7	2018-01-07	Oct 17-April 18	25.596	30.9877	38.084	8	24	0.333333	12.488	2018_January	2018	1	Summer_1	Summer_1January	s1w8
6581	AH33W	Whiteleys Road Molong	Orange	AH	D	10	T	37	January	Summer	2018	1	7	2018-01-07	Oct 17-April 18	25.5	31.125	37	5	24	0.208333	11.5	2018_January	2018	1	Summer_1	Summer_1January	s1w8
6581	AH34	Neville	Orange	AH	D	7	T	37	January	Summer	2018	1	7	2018-01-07	Oct 17-April 18	25	29.5833	34	0	24	0	9	2018_January	2018	0	Summer_1	Summer_1January	s1w8
6581	AH35	Neville	Orange	AH	D	4	B	37	January	Summer	2018	1	7	2018-01-07	Oct 17-April 18	24.633	31.3155	38.62	10	24	0.416667	13.987	2018_January	2018	1	Summer_1	Summer_1January	s1w8
6581	AH39	Whiteleys Road Molong	Orange	AH	D	4	T	37	January	Summer	2018	1	7	2018-01-07	Oct 17-April 18	26	34.4792	49	9	24	0.375	23	2018_January	2018	1	Summer_1	Summer_1January	s1w8
6581	AH40	Whiteleys Road Molong	Orange	AH	D	4	T	37	January	Summer	2018	1	7	2018-01-07	Oct 17-April 18	26.5	33.6458	45	9	24	0.375	18.5	2018_January	2018	1	Summer_1	Summer_1January	s1w8
6581	AH41	Whiteleys Road Molong	Orange	AH	D	6	T	37	January	Summer	2018	1	7	2018-01-07	Oct 17-April 18	26	32.9792	41.5	9	24	0.375	15.5	2018_January	2018	1	Summer_1	Summer_1January	s1w8
6581	AH42	Whiteleys Road Molong	Orange	AH	D	5	T	37	January	Summer	2018	1	7	2018-01-07	Oct 17-April 18	26	32.7083	40.5	9	24	0.375	14.5	2018_January	2018	1	Summer_1	Summer_1January	s1w8
6581	AH43	Wattle Flat	Bathurst	AH	A	3	T	38.8	January	Summer	2018	1	7	2018-01-07	Oct 17-April 18	22.145	30.9513	46.604	6	24	0.25	24.459	2018_January	2018	1	Summer_1	Summer_1January	s1w8
6581	AH44	Wattle Flat	Bathurst	AH	A	6	T	38.8	January	Summer	2018	1	7	2018-01-07	Oct 17-April 18	22.5	30.0833	37	6	24	0.25	14.5	2018_January	2018	1	Summer_1	Summer_1January	s1w8
6581	AH45	Wattle Flat	Bathurst	AH	A	4	B	38.8	January	Summer	2018	1	7	2018-01-07	Oct 17-April 18	21.5	29.75	37	7	24	0.291667	15.5	2018_January	2018	1	Summer_1	Summer_1January	s1w8
6581	AH50	Hinton Reserve	Orange	AH	D	8	T	37	January	Summer	2018	1	7	2018-01-07	Oct 17-April 18	24.121	28.9722	33.613	0	24	0	9.492	2018_January	2018	0	Summer_1	Summer_1January	s1w8
6581	AH55	Molong Golf Club	Orange	AH	D	5	T	37	January	Summer	2018	1	7	2018-01-07	Oct 17-April 18	25.631	32.4357	37.614	10	24	0.416667	11.983	2018_January	2018	1	Summer_1	Summer_1January	s1w8
6581	AH59	Molong Golf Club	Orange	AH	D	5	T	37	January	Summer	2018	1	7	2018-01-07	Oct 17-April 18	26.5	32.8958	41	8	24	0.333333	14.5	2018_January	2018	1	Summer_1	Summer_1January	s1w8
6581	AH8	Whiteleys Road Molong	Orange	AH	D	3	T	37	January	Summer	2018	1	7	2018-01-07	Oct 17-April 18	26.65	32.4783	38.137	9	24	0.375	11.487	2018_January	2018	1	Summer_1	Summer_1January	s1w8
6581	AH9	Whiteleys Road Molong	Orange	AH	D	7	T	37	January	Summer	2018	1	7	2018-01-07	Oct 17-April 18	26.594	32.7744	40.074	9	24	0.375	13.48	2018_January	2018	1	Summer_1	Summer_1January	s1w8
6581	AHB	Molong Golf Club	Orange	AH	D	4	T	37	January	Summer	2018	1	7	2018-01-07	Oct 17-April 18	26.611	33.0844	39.097	10	24	0.416667	12.486	2018_January	2018	1	Summer_1	Summer_1January	s1w8
6581	NH12	Whiteleys Road Molong	Orange	NH	D	7	B	37	January	Summer	2018	1	7	2018-01-07	Oct 17-April 18	24.559	34.0681	49.009	10	24	0.416667	24.45	2018_January	2018	1	Summer_1	Summer_1January	s1w8
6581	NH13	Whiteleys Road Molong	Orange	NH	D	8	B	37	January	Summer	2018	1	7	2018-01-07	Oct 17-April 18	25.051	34.0027	47.028	10	24	0.416667	21.977	2018_January	2018	1	Summer_1	Summer_1January	s1w8
6581	NH19	Hinton Reserve	Orange	NH	D	2	T	37	January	Summer	2018	1	7	2018-01-07	Oct 17-April 18	22.577	29.7405	42.556	5	24	0.208333	19.979	2018_January	2018	1	Summer_1	Summer_1January	s1w8
6581	NH48	Wattle Flat	Bathurst	NH	A	8	T	38.8	January	Summer	2018	1	7	2018-01-07	Oct 17-April 18	24.133	28.1522	32.628	0	24	0	8.495	2018_January	2018	0	Summer_1	Summer_1January	s1w8
6581	NH53	Hinton Reserve	Orange	NH	D	10	T	37	January	Summer	2018	1	7	2018-01-07	Oct 17-April 18	23.64	26.0364	28.64	0	24	0	5	2018_January	2018	0	Summer_1	Summer_1January	s1w8
6581	NH54	Hinton Reserve	Orange	NH	D	7	T	37	January	Summer	2018	1	7	2018-01-07	Oct 17-April 18	23.105	28.9561	35.094	1	24	0.0416667	11.989	2018_January	2018	1	Summer_1	Summer_1January	s1w8
6581	NH56	Whiteleys Road Molong	Orange	NH	A	5	B	37	January	Summer	2018	1	7	2018-01-07	Oct 17-April 18	28.535	32.9906	37.029	9	24	0.375	8.494	2018_January	2018	1	Summer_1	Summer_1January	s1w8
6581	NH57	Whiteleys Road Molong	Orange	NH	A	11	B	37	January	Summer	2018	1	7	2018-01-07	Oct 17-April 18	27.595	32.9435	37.083	11	24	0.458333	9.488	2018_January	2018	1	Summer_1	Summer_1January	s1w8
6581	NHFROG	Wattle Flat	Bathurst	NH	A	9	T	38.8	January	Summer	2018	1	7	2018-01-07	Oct 17-April 18	23.623	29.162	33.616	0	24	0	9.993	2018_January	2018	0	Summer_1	Summer_1January	s1w8
6581	NHSTUMP	Whiteleys Road Molong	Orange	NH	A	5	T	37	January	Summer	2018	1	7	2018-01-07	Oct 17-April 18	25.135	33.6423	47.08	10	24	0.416667	21.945	2018_January	2018	1	Summer_1	Summer_1January	s1w8
6582	AH17	Hinton Reserve	Orange	AH	D	7	B	32.6	January	Summer	2018	1	8	2018-01-08	Oct 17-April 18	20.629	24.9635	29.629	0	24	0	9	2018_January	2018	0	Summer_1	Summer_1January	s1w8
6582	AH2	Wattle Flat	Bathurst	AH	D	5	B	35.1	January	Summer	2018	1	8	2018-01-08	Oct 17-April 18	22.5	26.1458	33	0	24	0	10.5	2018_January	2018	0	Summer_1	Summer_1January	s1w8
6582	AH20	Hinton Reserve	Orange	AH	D	5	B	32.6	January	Summer	2018	1	8	2018-01-08	Oct 17-April 18	22.058	25.3084	29.558	0	24	0	7.5	2018_January	2018	0	Summer_1	Summer_1January	s1w8
6582	AH21	Hinton Reserve	Orange	AH	D	4	B	32.6	January	Summer	2018	1	8	2018-01-08	Oct 17-April 18	21	25.125	29.5	0	24	0	8.5	2018_January	2018	0	Summer_1	Summer_1January	s1w8
6582	AH26	Molong Golf Club	Orange	AH	D	5	T	32.6	January	Summer	2018	1	8	2018-01-08	Oct 17-April 18	22.5	28.0417	34.5	0	24	0	12	2018_January	2018	0	Summer_1	Summer_1January	s1w8
6582	AH27	Molong Golf Club	Orange	AH	D	4	T	32.6	January	Summer	2018	1	8	2018-01-08	Oct 17-April 18	22	28.1042	35	0	24	0	13	2018_January	2018	0	Summer_1	Summer_1January	s1w8
6582	AH29	Molong Golf Club	Orange	AH	A	9	T	32.6	January	Summer	2018	1	8	2018-01-08	Oct 17-April 18	26.578	28.4524	30.576	0	24	0	3.998	2018_January	2018	0	Summer_1	Summer_1January	s1w8
6582	AH3	Wattle Flat	Bathurst	AH	D	4	B	35.1	January	Summer	2018	1	8	2018-01-08	Oct 17-April 18	22.031	25.7809	32.03	0	24	0	9.999	2018_January	2018	0	Summer_1	Summer_1January	s1w8
6582	AH32	Neville	Orange	AH	D	4	T	32.6	January	Summer	2018	1	8	2018-01-08	Oct 17-April 18	22	25.6667	29.5	0	24	0	7.5	2018_January	2018	0	Summer_1	Summer_1January	s1w8
6582	AH33	Neville	Orange	AH	D	4	B	32.6	January	Summer	2018	1	8	2018-01-08	Oct 17-April 18	20.094	25.5532	31.593	0	24	0	11.499	2018_January	2018	0	Summer_1	Summer_1January	s1w8
6582	AH33W	Whiteleys Road Molong	Orange	AH	D	10	T	32.6	January	Summer	2018	1	8	2018-01-08	Oct 17-April 18	24	28.1458	32	0	24	0	8	2018_January	2018	0	Summer_1	Summer_1January	s1w8
6582	AH34	Neville	Orange	AH	D	7	T	32.6	January	Summer	2018	1	8	2018-01-08	Oct 17-April 18	21	25.0833	29.5	0	24	0	8.5	2018_January	2018	0	Summer_1	Summer_1January	s1w8
6582	AH35	Neville	Orange	AH	D	4	B	32.6	January	Summer	2018	1	8	2018-01-08	Oct 17-April 18	18.129	24.8813	31.63	0	24	0	13.501	2018_January	2018	0	Summer_1	Summer_1January	s1w8
6582	AH39	Whiteleys Road Molong	Orange	AH	D	4	T	32.6	January	Summer	2018	1	8	2018-01-08	Oct 17-April 18	23	28.1667	36	2	24	0.0833333	13	2018_January	2018	1	Summer_1	Summer_1January	s1w8
6582	AH40	Whiteleys Road Molong	Orange	AH	D	4	T	32.6	January	Summer	2018	1	8	2018-01-08	Oct 17-April 18	23.5	28.6875	37	2	24	0.0833333	13.5	2018_January	2018	1	Summer_1	Summer_1January	s1w8
6582	AH41	Whiteleys Road Molong	Orange	AH	D	6	T	32.6	January	Summer	2018	1	8	2018-01-08	Oct 17-April 18	23	28.1875	35.5	2	24	0.0833333	12.5	2018_January	2018	1	Summer_1	Summer_1January	s1w8
6582	AH42	Whiteleys Road Molong	Orange	AH	D	5	T	32.6	January	Summer	2018	1	8	2018-01-08	Oct 17-April 18	23.5	28.5625	35	0	24	0	11.5	2018_January	2018	0	Summer_1	Summer_1January	s1w8
6582	AH43	Wattle Flat	Bathurst	AH	A	3	T	35.1	January	Summer	2018	1	8	2018-01-08	Oct 17-April 18	22.145	26.1242	34.139	0	24	0	11.994	2018_January	2018	0	Summer_1	Summer_1January	s1w8
6582	AH44	Wattle Flat	Bathurst	AH	A	6	T	35.1	January	Summer	2018	1	8	2018-01-08	Oct 17-April 18	22.5	26.3542	31	0	24	0	8.5	2018_January	2018	0	Summer_1	Summer_1January	s1w8
6582	AH45	Wattle Flat	Bathurst	AH	A	4	B	35.1	January	Summer	2018	1	8	2018-01-08	Oct 17-April 18	21.5	25.5833	32	0	24	0	10.5	2018_January	2018	0	Summer_1	Summer_1January	s1w8
6582	AH50	Hinton Reserve	Orange	AH	D	8	T	32.6	January	Summer	2018	1	8	2018-01-08	Oct 17-April 18	23.621	26.9537	30.618	0	24	0	6.997	2018_January	2018	0	Summer_1	Summer_1January	s1w8
6582	AH55	Molong Golf Club	Orange	AH	D	5	T	32.6	January	Summer	2018	1	8	2018-01-08	Oct 17-April 18	23.13	27.8581	33.124	0	24	0	9.994	2018_January	2018	0	Summer_1	Summer_1January	s1w8
6582	AH59	Molong Golf Club	Orange	AH	D	5	T	32.6	January	Summer	2018	1	8	2018-01-08	Oct 17-April 18	25	28.8958	34	0	24	0	9	2018_January	2018	0	Summer_1	Summer_1January	s1w8
6582	AH8	Whiteleys Road Molong	Orange	AH	D	3	T	32.6	January	Summer	2018	1	8	2018-01-08	Oct 17-April 18	24.15	28.5027	34.144	0	24	0	9.994	2018_January	2018	0	Summer_1	Summer_1January	s1w8
6582	AH9	Whiteleys Road Molong	Orange	AH	D	7	T	32.6	January	Summer	2018	1	8	2018-01-08	Oct 17-April 18	23.593	28.2585	34.586	0	24	0	10.993	2018_January	2018	0	Summer_1	Summer_1January	s1w8
6582	AHB	Molong Golf Club	Orange	AH	D	4	T	32.6	January	Summer	2018	1	8	2018-01-08	Oct 17-April 18	23.111	28.0057	32.607	0	24	0	9.496	2018_January	2018	0	Summer_1	Summer_1January	s1w8
6582	NH12	Whiteleys Road Molong	Orange	NH	D	7	B	32.6	January	Summer	2018	1	8	2018-01-08	Oct 17-April 18	22.558	29.2634	38.045	6	24	0.25	15.487	2018_January	2018	1	Summer_1	Summer_1January	s1w8
6582	NH13	Whiteleys Road Molong	Orange	NH	D	8	B	32.6	January	Summer	2018	1	8	2018-01-08	Oct 17-April 18	21.55	28.861	39.541	6	24	0.25	17.991	2018_January	2018	1	Summer_1	Summer_1January	s1w8
6582	NH19	Hinton Reserve	Orange	NH	D	2	T	32.6	January	Summer	2018	1	8	2018-01-08	Oct 17-April 18	19.575	24.7436	32.075	0	24	0	12.5	2018_January	2018	0	Summer_1	Summer_1January	s1w8
6582	NH48	Wattle Flat	Bathurst	NH	A	8	T	35.1	January	Summer	2018	1	8	2018-01-08	Oct 17-April 18	25.133	27.2782	30.131	0	24	0	4.998	2018_January	2018	0	Summer_1	Summer_1January	s1w8
6582	NH53	Hinton Reserve	Orange	NH	D	10	T	32.6	January	Summer	2018	1	8	2018-01-08	Oct 17-April 18	23.64	25.495	27.141	0	24	0	3.501	2018_January	2018	0	Summer_1	Summer_1January	s1w8
6582	NH54	Hinton Reserve	Orange	NH	D	7	T	32.6	January	Summer	2018	1	8	2018-01-08	Oct 17-April 18	23.605	26.917	30.602	0	24	0	6.997	2018_January	2018	0	Summer_1	Summer_1January	s1w8
6582	NH56	Whiteleys Road Molong	Orange	NH	A	5	B	32.6	January	Summer	2018	1	8	2018-01-08	Oct 17-April 18	27.035	29.9092	32.533	0	24	0	5.498	2018_January	2018	0	Summer_1	Summer_1January	s1w8
6582	NH57	Whiteleys Road Molong	Orange	NH	A	11	B	32.6	January	Summer	2018	1	8	2018-01-08	Oct 17-April 18	25.596	29.4063	33.09	0	24	0	7.494	2018_January	2018	0	Summer_1	Summer_1January	s1w8
6582	NHFROG	Wattle Flat	Bathurst	NH	A	9	T	35.1	January	Summer	2018	1	8	2018-01-08	Oct 17-April 18	24.623	27.2682	29.621	0	24	0	4.998	2018_January	2018	0	Summer_1	Summer_1January	s1w8
6582	NHSTUMP	Whiteleys Road Molong	Orange	NH	A	5	T	32.6	January	Summer	2018	1	8	2018-01-08	Oct 17-April 18	23.634	29.4223	38.116	5	24	0.208333	14.482	2018_January	2018	1	Summer_1	Summer_1January	s1w8
6583	AH17	Hinton Reserve	Orange	AH	D	7	B	28.9	January	Summer	2018	1	9	2018-01-09	Oct 17-April 18	17.625	20.9826	26.131	0	24	0	8.506	2018_January	2018	0	Summer_1	Summer_1January	s1w8
6583	AH2	Wattle Flat	Bathurst	AH	D	5	B	29.5	January	Summer	2018	1	9	2018-01-09	Oct 17-April 18	16.5	20.7083	25	0	24	0	8.5	2018_January	2018	0	Summer_1	Summer_1January	s1w8
6583	AH20	Hinton Reserve	Orange	AH	D	5	B	28.9	January	Summer	2018	1	9	2018-01-09	Oct 17-April 18	17.557	21.0995	26.559	0	24	0	9.002	2018_January	2018	0	Summer_1	Summer_1January	s1w8
6583	AH21	Hinton Reserve	Orange	AH	D	4	B	28.9	January	Summer	2018	1	9	2018-01-09	Oct 17-April 18	16.5	20.7083	26.5	0	24	0	10	2018_January	2018	0	Summer_1	Summer_1January	s1w8
6583	AH26	Molong Golf Club	Orange	AH	D	5	T	28.9	January	Summer	2018	1	9	2018-01-09	Oct 17-April 18	17.5	22.9375	29.5	0	24	0	12	2018_January	2018	0	Summer_1	Summer_1January	s1w8
6583	AH27	Molong Golf Club	Orange	AH	D	4	T	28.9	January	Summer	2018	1	9	2018-01-09	Oct 17-April 18	17	22.6875	30.5	0	24	0	13.5	2018_January	2018	0	Summer_1	Summer_1January	s1w8
6583	AH29	Molong Golf Club	Orange	AH	A	9	T	28.9	January	Summer	2018	1	9	2018-01-09	Oct 17-April 18	22.077	25.3071	28.078	0	24	0	6.001	2018_January	2018	0	Summer_1	Summer_1January	s1w8
6583	AH3	Wattle Flat	Bathurst	AH	D	4	B	29.5	January	Summer	2018	1	9	2018-01-09	Oct 17-April 18	17.028	21.5093	26.531	0	24	0	9.503	2018_January	2018	0	Summer_1	Summer_1January	s1w8
6583	AH32	Neville	Orange	AH	D	4	T	28.9	January	Summer	2018	1	9	2018-01-09	Oct 17-April 18	18.5	21.9583	26.5	0	24	0	8	2018_January	2018	0	Summer_1	Summer_1January	s1w8
6583	AH33	Neville	Orange	AH	D	4	B	28.9	January	Summer	2018	1	9	2018-01-09	Oct 17-April 18	16.59	20.9478	26.096	0	24	0	9.506	2018_January	2018	0	Summer_1	Summer_1January	s1w8
6583	AH33W	Whiteleys Road Molong	Orange	AH	D	10	T	28.9	January	Summer	2018	1	9	2018-01-09	Oct 17-April 18	18	22.25	27	0	24	0	9	2018_January	2018	0	Summer_1	Summer_1January	s1w8
6583	AH34	Neville	Orange	AH	D	7	T	28.9	January	Summer	2018	1	9	2018-01-09	Oct 17-April 18	17	20.5833	25.5	0	24	0	8.5	2018_January	2018	0	Summer_1	Summer_1January	s1w8
6583	AH35	Neville	Orange	AH	D	4	B	28.9	January	Summer	2018	1	9	2018-01-09	Oct 17-April 18	15.125	19.8378	27.632	0	24	0	12.507	2018_January	2018	0	Summer_1	Summer_1January	s1w8
6583	AH39	Whiteleys Road Molong	Orange	AH	D	4	T	28.9	January	Summer	2018	1	9	2018-01-09	Oct 17-April 18	18	23.0417	32.5	0	24	0	14.5	2018_January	2018	0	Summer_1	Summer_1January	s1w8
6583	AH40	Whiteleys Road Molong	Orange	AH	D	4	T	28.9	January	Summer	2018	1	9	2018-01-09	Oct 17-April 18	18	22.9792	32	0	24	0	14	2018_January	2018	0	Summer_1	Summer_1January	s1w8
6583	AH41	Whiteleys Road Molong	Orange	AH	D	6	T	28.9	January	Summer	2018	1	9	2018-01-09	Oct 17-April 18	17.5	21.625	27.5	0	24	0	10	2018_January	2018	0	Summer_1	Summer_1January	s1w8
6583	AH42	Whiteleys Road Molong	Orange	AH	D	5	T	28.9	January	Summer	2018	1	9	2018-01-09	Oct 17-April 18	17	21.6042	27.5	0	24	0	10.5	2018_January	2018	0	Summer_1	Summer_1January	s1w8
6583	AH43	Wattle Flat	Bathurst	AH	A	3	T	29.5	January	Summer	2018	1	9	2018-01-09	Oct 17-April 18	16.639	21.6225	35.637	1	24	0.0416667	18.998	2018_January	2018	1	Summer_1	Summer_1January	s1w8
6583	AH44	Wattle Flat	Bathurst	AH	A	6	T	29.5	January	Summer	2018	1	9	2018-01-09	Oct 17-April 18	18	21.9375	26	0	24	0	8	2018_January	2018	0	Summer_1	Summer_1January	s1w8
6583	AH45	Wattle Flat	Bathurst	AH	A	4	B	29.5	January	Summer	2018	1	9	2018-01-09	Oct 17-April 18	16	20.5625	26	0	24	0	10	2018_January	2018	0	Summer_1	Summer_1January	s1w8
6583	AH50	Hinton Reserve	Orange	AH	D	8	T	28.9	January	Summer	2018	1	9	2018-01-09	Oct 17-April 18	20.618	23.5786	27.121	0	24	0	6.503	2018_January	2018	0	Summer_1	Summer_1January	s1w8
6583	AH55	Molong Golf Club	Orange	AH	D	5	T	28.9	January	Summer	2018	1	9	2018-01-09	Oct 17-April 18	18.626	23.5046	29.629	0	24	0	11.003	2018_January	2018	0	Summer_1	Summer_1January	s1w8
6583	AH59	Molong Golf Club	Orange	AH	D	5	T	28.9	January	Summer	2018	1	9	2018-01-09	Oct 17-April 18	19	23.875	31	0	24	0	12	2018_January	2018	0	Summer_1	Summer_1January	s1w8
6583	AH8	Whiteleys Road Molong	Orange	AH	D	3	T	28.9	January	Summer	2018	1	9	2018-01-09	Oct 17-April 18	19.648	23.5455	28.65	0	24	0	9.002	2018_January	2018	0	Summer_1	Summer_1January	s1w8
6583	AH9	Whiteleys Road Molong	Orange	AH	D	7	T	28.9	January	Summer	2018	1	9	2018-01-09	Oct 17-April 18	18.589	23.0089	29.093	0	24	0	10.504	2018_January	2018	0	Summer_1	Summer_1January	s1w8
6583	AHB	Molong Golf Club	Orange	AH	D	4	T	28.9	January	Summer	2018	1	9	2018-01-09	Oct 17-April 18	19.109	23.6315	29.11	0	24	0	10.001	2018_January	2018	0	Summer_1	Summer_1January	s1w8
6583	NH12	Whiteleys Road Molong	Orange	NH	D	7	B	28.9	January	Summer	2018	1	9	2018-01-09	Oct 17-April 18	16.552	22.2021	32.554	0	24	0	16.002	2018_January	2018	0	Summer_1	Summer_1January	s1w8
6583	NH13	Whiteleys Road Molong	Orange	NH	D	8	B	28.9	January	Summer	2018	1	9	2018-01-09	Oct 17-April 18	16.547	22.133	31.549	0	24	0	15.002	2018_January	2018	0	Summer_1	Summer_1January	s1w8
6583	NH19	Hinton Reserve	Orange	NH	D	2	T	28.9	January	Summer	2018	1	9	2018-01-09	Oct 17-April 18	15.57	20.5542	30.576	0	24	0	15.006	2018_January	2018	0	Summer_1	Summer_1January	s1w8
6583	NH48	Wattle Flat	Bathurst	NH	A	8	T	29.5	January	Summer	2018	1	9	2018-01-09	Oct 17-April 18	20.63	23.278	26.633	0	24	0	6.003	2018_January	2018	0	Summer_1	Summer_1January	s1w8
6583	NH53	Hinton Reserve	Orange	NH	D	10	T	28.9	January	Summer	2018	1	9	2018-01-09	Oct 17-April 18	20.639	23.4945	25.641	0	24	0	5.002	2018_January	2018	0	Summer_1	Summer_1January	s1w8
6583	NH54	Hinton Reserve	Orange	NH	D	7	T	28.9	January	Summer	2018	1	9	2018-01-09	Oct 17-April 18	20.102	23.3751	27.105	0	24	0	7.003	2018_January	2018	0	Summer_1	Summer_1January	s1w8
6583	NH56	Whiteleys Road Molong	Orange	NH	A	5	B	28.9	January	Summer	2018	1	9	2018-01-09	Oct 17-April 18	21.534	25.0766	29.035	0	24	0	7.501	2018_January	2018	0	Summer_1	Summer_1January	s1w8
6583	NH57	Whiteleys Road Molong	Orange	NH	A	11	B	28.9	January	Summer	2018	1	9	2018-01-09	Oct 17-April 18	20.594	24.3244	28.095	0	24	0	7.501	2018_January	2018	0	Summer_1	Summer_1January	s1w8
6583	NHFROG	Wattle Flat	Bathurst	NH	A	9	T	29.5	January	Summer	2018	1	9	2018-01-09	Oct 17-April 18	19.118	22.6635	25.623	0	24	0	6.505	2018_January	2018	0	Summer_1	Summer_1January	s1w8
6583	NHSTUMP	Whiteleys Road Molong	Orange	NH	A	5	T	28.9	January	Summer	2018	1	9	2018-01-09	Oct 17-April 18	18.629	24.0493	33.627	0	24	0	14.998	2018_January	2018	0	Summer_1	Summer_1January	s1w8
6584	AH17	Hinton Reserve	Orange	AH	D	7	B	27.6	January	Summer	2018	1	10	2018-01-10	Oct 17-April 18	15.621	20.1893	25.631	0	24	0	10.01	2018_January	2018	0	Summer_1	Summer_1January	s1w9
6584	AH2	Wattle Flat	Bathurst	AH	D	5	B	28.1	January	Summer	2018	1	10	2018-01-10	Oct 17-April 18	15	18.4583	23	0	24	0	8	2018_January	2018	0	Summer_1	Summer_1January	s1w9
6584	AH20	Hinton Reserve	Orange	AH	D	5	B	27.6	January	Summer	2018	1	10	2018-01-10	Oct 17-April 18	15.055	19.9322	25.559	0	24	0	10.504	2018_January	2018	0	Summer_1	Summer_1January	s1w9
6584	AH21	Hinton Reserve	Orange	AH	D	4	B	27.6	January	Summer	2018	1	10	2018-01-10	Oct 17-April 18	14.5	19.9375	28	0	24	0	13.5	2018_January	2018	0	Summer_1	Summer_1January	s1w9
6584	AH26	Molong Golf Club	Orange	AH	D	5	T	27.6	January	Summer	2018	1	10	2018-01-10	Oct 17-April 18	15.5	22.6875	29.5	0	24	0	14	2018_January	2018	0	Summer_1	Summer_1January	s1w9
6584	AH27	Molong Golf Club	Orange	AH	D	4	T	27.6	January	Summer	2018	1	10	2018-01-10	Oct 17-April 18	15	22.9375	29.5	0	24	0	14.5	2018_January	2018	0	Summer_1	Summer_1January	s1w9
6584	AH29	Molong Golf Club	Orange	AH	A	9	T	27.6	January	Summer	2018	1	10	2018-01-10	Oct 17-April 18	19.575	22.2437	25.078	0	24	0	5.503	2018_January	2018	0	Summer_1	Summer_1January	s1w9
6584	AH3	Wattle Flat	Bathurst	AH	D	4	B	28.1	January	Summer	2018	1	10	2018-01-10	Oct 17-April 18	15.026	19.4249	25.531	0	24	0	10.505	2018_January	2018	0	Summer_1	Summer_1January	s1w9
6584	AH32	Neville	Orange	AH	D	4	T	27.6	January	Summer	2018	1	10	2018-01-10	Oct 17-April 18	17	21.3958	26	0	24	0	9	2018_January	2018	0	Summer_1	Summer_1January	s1w9
6584	AH33	Neville	Orange	AH	D	4	B	27.6	January	Summer	2018	1	10	2018-01-10	Oct 17-April 18	15.088	20.572	26.596	0	24	0	11.508	2018_January	2018	0	Summer_1	Summer_1January	s1w9
6584	AH33W	Whiteleys Road Molong	Orange	AH	D	10	T	27.6	January	Summer	2018	1	10	2018-01-10	Oct 17-April 18	15.5	21.1875	27.5	0	24	0	12	2018_January	2018	0	Summer_1	Summer_1January	s1w9
6584	AH34	Neville	Orange	AH	D	7	T	27.6	January	Summer	2018	1	10	2018-01-10	Oct 17-April 18	15	19.9792	25	0	24	0	10	2018_January	2018	0	Summer_1	Summer_1January	s1w9
6584	AH35	Neville	Orange	AH	D	4	B	27.6	January	Summer	2018	1	10	2018-01-10	Oct 17-April 18	13.623	20.9838	27.632	0	24	0	14.009	2018_January	2018	0	Summer_1	Summer_1January	s1w9
6584	AH39	Whiteleys Road Molong	Orange	AH	D	4	T	27.6	January	Summer	2018	1	10	2018-01-10	Oct 17-April 18	15.5	24.3333	38.5	3	24	0.125	23	2018_January	2018	1	Summer_1	Summer_1January	s1w9
6584	AH40	Whiteleys Road Molong	Orange	AH	D	4	T	27.6	January	Summer	2018	1	10	2018-01-10	Oct 17-April 18	15.5	23.6042	35	0	24	0	19.5	2018_January	2018	0	Summer_1	Summer_1January	s1w9
6584	AH41	Whiteleys Road Molong	Orange	AH	D	6	T	27.6	January	Summer	2018	1	10	2018-01-10	Oct 17-April 18	15	22.6667	31	0	24	0	16	2018_January	2018	0	Summer_1	Summer_1January	s1w9
6584	AH42	Whiteleys Road Molong	Orange	AH	D	5	T	27.6	January	Summer	2018	1	10	2018-01-10	Oct 17-April 18	15	22.5833	30	0	24	0	15	2018_January	2018	0	Summer_1	Summer_1January	s1w9
6584	AH43	Wattle Flat	Bathurst	AH	A	3	T	28.1	January	Summer	2018	1	10	2018-01-10	Oct 17-April 18	15.136	19.8701	32.142	0	24	0	17.006	2018_January	2018	0	Summer_1	Summer_1January	s1w9
6584	AH44	Wattle Flat	Bathurst	AH	A	6	T	28.1	January	Summer	2018	1	10	2018-01-10	Oct 17-April 18	16	19.5208	24.5	0	24	0	8.5	2018_January	2018	0	Summer_1	Summer_1January	s1w9
6584	AH45	Wattle Flat	Bathurst	AH	A	4	B	28.1	January	Summer	2018	1	10	2018-01-10	Oct 17-April 18	14.5	18.6875	24.5	0	24	0	10	2018_January	2018	0	Summer_1	Summer_1January	s1w9
6584	AH50	Hinton Reserve	Orange	AH	D	8	T	27.6	January	Summer	2018	1	10	2018-01-10	Oct 17-April 18	17.614	21.806	26.121	0	24	0	8.507	2018_January	2018	0	Summer_1	Summer_1January	s1w9
6584	AH55	Molong Golf Club	Orange	AH	D	5	T	27.6	January	Summer	2018	1	10	2018-01-10	Oct 17-April 18	16.623	23.3368	29.129	0	24	0	12.506	2018_January	2018	0	Summer_1	Summer_1January	s1w9
6584	AH59	Molong Golf Club	Orange	AH	D	5	T	27.6	January	Summer	2018	1	10	2018-01-10	Oct 17-April 18	16.5	23.125	31.5	0	24	0	15	2018_January	2018	0	Summer_1	Summer_1January	s1w9
6584	AH8	Whiteleys Road Molong	Orange	AH	D	3	T	27.6	January	Summer	2018	1	10	2018-01-10	Oct 17-April 18	16.644	23.6068	30.149	0	24	0	13.505	2018_January	2018	0	Summer_1	Summer_1January	s1w9
6584	AH9	Whiteleys Road Molong	Orange	AH	D	7	T	27.6	January	Summer	2018	1	10	2018-01-10	Oct 17-April 18	16.085	23.4031	32.09	0	24	0	16.005	2018_January	2018	0	Summer_1	Summer_1January	s1w9
6584	AHB	Molong Golf Club	Orange	AH	D	4	T	27.6	January	Summer	2018	1	10	2018-01-10	Oct 17-April 18	16.606	23.6511	30.109	0	24	0	13.503	2018_January	2018	0	Summer_1	Summer_1January	s1w9
6584	NH12	Whiteleys Road Molong	Orange	NH	D	7	B	27.6	January	Summer	2018	1	10	2018-01-10	Oct 17-April 18	14.548	24.3868	37.546	3	24	0.125	22.998	2018_January	2018	1	Summer_1	Summer_1January	s1w9
6584	NH13	Whiteleys Road Molong	Orange	NH	D	8	B	27.6	January	Summer	2018	1	10	2018-01-10	Oct 17-April 18	14.545	24.0897	36.545	2	24	0.0833333	22	2018_January	2018	1	Summer_1	Summer_1January	s1w9
6584	NH19	Hinton Reserve	Orange	NH	D	2	T	27.6	January	Summer	2018	1	10	2018-01-10	Oct 17-April 18	14.068	20.5947	31.076	0	24	0	17.008	2018_January	2018	0	Summer_1	Summer_1January	s1w9
6584	NH48	Wattle Flat	Bathurst	NH	A	8	T	28.1	January	Summer	2018	1	10	2018-01-10	Oct 17-April 18	17.626	20.1084	23.632	0	24	0	6.006	2018_January	2018	0	Summer_1	Summer_1January	s1w9
6584	NH53	Hinton Reserve	Orange	NH	D	10	T	27.6	January	Summer	2018	1	10	2018-01-10	Oct 17-April 18	18.138	21.4521	24.141	0	24	0	6.003	2018_January	2018	0	Summer_1	Summer_1January	s1w9
6584	NH54	Hinton Reserve	Orange	NH	D	7	T	27.6	January	Summer	2018	1	10	2018-01-10	Oct 17-April 18	16.595	21.9559	27.605	0	24	0	11.01	2018_January	2018	0	Summer_1	Summer_1January	s1w9
6584	NH56	Whiteleys Road Molong	Orange	NH	A	5	B	27.6	January	Summer	2018	1	10	2018-01-10	Oct 17-April 18	19.033	24.0555	28.535	0	24	0	9.502	2018_January	2018	0	Summer_1	Summer_1January	s1w9
6584	NH57	Whiteleys Road Molong	Orange	NH	A	11	B	27.6	January	Summer	2018	1	10	2018-01-10	Oct 17-April 18	18.091	23.8232	29.095	0	24	0	11.004	2018_January	2018	0	Summer_1	Summer_1January	s1w9
6584	NHFROG	Wattle Flat	Bathurst	NH	A	9	T	28.1	January	Summer	2018	1	10	2018-01-10	Oct 17-April 18	17.115	19.7853	23.122	0	24	0	6.007	2018_January	2018	0	Summer_1	Summer_1January	s1w9
6584	NHSTUMP	Whiteleys Road Molong	Orange	NH	A	5	T	27.6	January	Summer	2018	1	10	2018-01-10	Oct 17-April 18	15.623	24.5234	38.615	4	24	0.166667	22.992	2018_January	2018	1	Summer_1	Summer_1January	s1w9
6585	AH17	Hinton Reserve	Orange	AH	D	7	B	28.4	January	Summer	2018	1	11	2018-01-11	Oct 17-April 18	17.124	21.8368	27.13	0	24	0	10.006	2018_January	2018	0	Summer_1	Summer_1January	s1w9
6585	AH2	Wattle Flat	Bathurst	AH	D	5	B	30.5	January	Summer	2018	1	11	2018-01-11	Oct 17-April 18	15	21.2292	26	0	24	0	11	2018_January	2018	0	Summer_1	Summer_1January	s1w9
6585	AH20	Hinton Reserve	Orange	AH	D	5	B	28.4	January	Summer	2018	1	11	2018-01-11	Oct 17-April 18	17.056	22.433	26.559	0	24	0	9.503	2018_January	2018	0	Summer_1	Summer_1January	s1w9
6585	AH21	Hinton Reserve	Orange	AH	D	4	B	28.4	January	Summer	2018	1	11	2018-01-11	Oct 17-April 18	17	22.4583	28.5	0	24	0	11.5	2018_January	2018	0	Summer_1	Summer_1January	s1w9
6585	AH26	Molong Golf Club	Orange	AH	D	5	T	28.4	January	Summer	2018	1	11	2018-01-11	Oct 17-April 18	18	24.0833	29	0	24	0	11	2018_January	2018	0	Summer_1	Summer_1January	s1w9
6585	AH27	Molong Golf Club	Orange	AH	D	4	T	28.4	January	Summer	2018	1	11	2018-01-11	Oct 17-April 18	18	24.3333	29.5	0	24	0	11.5	2018_January	2018	0	Summer_1	Summer_1January	s1w9
6585	AH29	Molong Golf Club	Orange	AH	A	9	T	28.4	January	Summer	2018	1	11	2018-01-11	Oct 17-April 18	21.577	23.6193	25.578	0	24	0	4.001	2018_January	2018	0	Summer_1	Summer_1January	s1w9
6585	AH3	Wattle Flat	Bathurst	AH	D	4	B	30.5	January	Summer	2018	1	11	2018-01-11	Oct 17-April 18	15.026	22.1755	28.031	0	24	0	13.005	2018_January	2018	0	Summer_1	Summer_1January	s1w9
6585	AH32	Neville	Orange	AH	D	4	T	28.4	January	Summer	2018	1	11	2018-01-11	Oct 17-April 18	17	21.2917	26	0	24	0	9	2018_January	2018	0	Summer_1	Summer_1January	s1w9
6585	AH33	Neville	Orange	AH	D	4	B	28.4	January	Summer	2018	1	11	2018-01-11	Oct 17-April 18	16.089	21.8642	28.095	0	24	0	12.006	2018_January	2018	0	Summer_1	Summer_1January	s1w9
6585	AH33W	Whiteleys Road Molong	Orange	AH	D	10	T	28.4	January	Summer	2018	1	11	2018-01-11	Oct 17-April 18	18.5	22.6667	26.5	0	24	0	8	2018_January	2018	0	Summer_1	Summer_1January	s1w9
6585	AH34	Neville	Orange	AH	D	7	T	28.4	January	Summer	2018	1	11	2018-01-11	Oct 17-April 18	15.5	21.0208	26	0	24	0	10.5	2018_January	2018	0	Summer_1	Summer_1January	s1w9
6585	AH35	Neville	Orange	AH	D	4	B	28.4	January	Summer	2018	1	11	2018-01-11	Oct 17-April 18	14.625	22.0051	29.132	0	24	0	14.507	2018_January	2018	0	Summer_1	Summer_1January	s1w9
6585	AH39	Whiteleys Road Molong	Orange	AH	D	4	T	28.4	January	Summer	2018	1	11	2018-01-11	Oct 17-April 18	18.5	25.5833	38	2	24	0.0833333	19.5	2018_January	2018	1	Summer_1	Summer_1January	s1w9
6585	AH40	Whiteleys Road Molong	Orange	AH	D	4	T	28.4	January	Summer	2018	1	11	2018-01-11	Oct 17-April 18	18.5	24.9167	34.5	0	24	0	16	2018_January	2018	0	Summer_1	Summer_1January	s1w9
6585	AH41	Whiteleys Road Molong	Orange	AH	D	6	T	28.4	January	Summer	2018	1	11	2018-01-11	Oct 17-April 18	18	24	29.5	0	24	0	11.5	2018_January	2018	0	Summer_1	Summer_1January	s1w9
6585	AH42	Whiteleys Road Molong	Orange	AH	D	5	T	28.4	January	Summer	2018	1	11	2018-01-11	Oct 17-April 18	18	23.7708	28.5	0	24	0	10.5	2018_January	2018	0	Summer_1	Summer_1January	s1w9
6585	AH43	Wattle Flat	Bathurst	AH	A	3	T	30.5	January	Summer	2018	1	11	2018-01-11	Oct 17-April 18	15.136	22.6215	35.138	1	24	0.0416667	20.002	2018_January	2018	1	Summer_1	Summer_1January	s1w9
6585	AH44	Wattle Flat	Bathurst	AH	A	6	T	30.5	January	Summer	2018	1	11	2018-01-11	Oct 17-April 18	16	22.0417	28	0	24	0	12	2018_January	2018	0	Summer_1	Summer_1January	s1w9
6585	AH45	Wattle Flat	Bathurst	AH	A	4	B	30.5	January	Summer	2018	1	11	2018-01-11	Oct 17-April 18	14.5	21.4792	27.5	0	24	0	13	2018_January	2018	0	Summer_1	Summer_1January	s1w9
6585	AH50	Hinton Reserve	Orange	AH	D	8	T	28.4	January	Summer	2018	1	11	2018-01-11	Oct 17-April 18	18.616	22.8901	26.621	0	24	0	8.005	2018_January	2018	0	Summer_1	Summer_1January	s1w9
6585	AH55	Molong Golf Club	Orange	AH	D	5	T	28.4	January	Summer	2018	1	11	2018-01-11	Oct 17-April 18	19.628	25.0673	28.63	0	24	0	9.002	2018_January	2018	0	Summer_1	Summer_1January	s1w9
6585	AH59	Molong Golf Club	Orange	AH	D	5	T	28.4	January	Summer	2018	1	11	2018-01-11	Oct 17-April 18	20	25.6875	32	0	24	0	12	2018_January	2018	0	Summer_1	Summer_1January	s1w9
6585	AH8	Whiteleys Road Molong	Orange	AH	D	3	T	28.4	January	Summer	2018	1	11	2018-01-11	Oct 17-April 18	19.147	24.5451	29.149	0	24	0	10.002	2018_January	2018	0	Summer_1	Summer_1January	s1w9
6585	AH9	Whiteleys Road Molong	Orange	AH	D	7	T	28.4	January	Summer	2018	1	11	2018-01-11	Oct 17-April 18	18.589	24.3421	30.592	0	24	0	12.003	2018_January	2018	0	Summer_1	Summer_1January	s1w9
6585	AHB	Molong Golf Club	Orange	AH	D	4	T	28.4	January	Summer	2018	1	11	2018-01-11	Oct 17-April 18	20.11	25.569	29.61	0	24	0	9.5	2018_January	2018	0	Summer_1	Summer_1January	s1w9
6585	NH12	Whiteleys Road Molong	Orange	NH	D	7	B	28.4	January	Summer	2018	1	11	2018-01-11	Oct 17-April 18	18.054	25.2645	37.047	1	24	0.0416667	18.993	2018_January	2018	1	Summer_1	Summer_1January	s1w9
6585	NH13	Whiteleys Road Molong	Orange	NH	D	8	B	28.4	January	Summer	2018	1	11	2018-01-11	Oct 17-April 18	17.548	24.5289	33.048	0	24	0	15.5	2018_January	2018	0	Summer_1	Summer_1January	s1w9
6585	NH19	Hinton Reserve	Orange	NH	D	2	T	28.4	January	Summer	2018	1	11	2018-01-11	Oct 17-April 18	16.572	23.1382	33.074	0	24	0	16.502	2018_January	2018	0	Summer_1	Summer_1January	s1w9
6585	NH48	Wattle Flat	Bathurst	NH	A	8	T	30.5	January	Summer	2018	1	11	2018-01-11	Oct 17-April 18	17.626	20.9214	25.633	0	24	0	8.007	2018_January	2018	0	Summer_1	Summer_1January	s1w9
6585	NH53	Hinton Reserve	Orange	NH	D	10	T	28.4	January	Summer	2018	1	11	2018-01-11	Oct 17-April 18	20.139	22.9944	25.641	0	24	0	5.502	2018_January	2018	0	Summer_1	Summer_1January	s1w9
6585	NH54	Hinton Reserve	Orange	NH	D	7	T	28.4	January	Summer	2018	1	11	2018-01-11	Oct 17-April 18	18.599	23.5825	29.104	0	24	0	10.505	2018_January	2018	0	Summer_1	Summer_1January	s1w9
6585	NH56	Whiteleys Road Molong	Orange	NH	A	5	B	28.4	January	Summer	2018	1	11	2018-01-11	Oct 17-April 18	21.034	25.2432	28.035	0	24	0	7.001	2018_January	2018	0	Summer_1	Summer_1January	s1w9
6585	NH57	Whiteleys Road Molong	Orange	NH	A	11	B	28.4	January	Summer	2018	1	11	2018-01-11	Oct 17-April 18	20.093	24.9698	28.095	0	24	0	8.002	2018_January	2018	0	Summer_1	Summer_1January	s1w9
6585	NHFROG	Wattle Flat	Bathurst	NH	A	9	T	30.5	January	Summer	2018	1	11	2018-01-11	Oct 17-April 18	17.115	21.495	25.123	0	24	0	8.008	2018_January	2018	0	Summer_1	Summer_1January	s1w9
6585	NHSTUMP	Whiteleys Road Molong	Orange	NH	A	5	T	28.4	January	Summer	2018	1	11	2018-01-11	Oct 17-April 18	18.629	25.2778	34.126	0	24	0	15.497	2018_January	2018	0	Summer_1	Summer_1January	s1w9
6586	AH17	Hinton Reserve	Orange	AH	D	7	B	33.2	January	Summer	2018	1	12	2018-01-12	Oct 17-April 18	19.127	25.483	32.126	0	24	0	12.999	2018_January	2018	0	Summer_1	Summer_1January	s1w9
6586	AH2	Wattle Flat	Bathurst	AH	D	5	B	35.5	January	Summer	2018	1	12	2018-01-12	Oct 17-April 18	18.5	25.5417	32.5	0	24	0	14	2018_January	2018	0	Summer_1	Summer_1January	s1w9
6586	AH20	Hinton Reserve	Orange	AH	D	5	B	33.2	January	Summer	2018	1	12	2018-01-12	Oct 17-April 18	19.057	25.5165	31.058	0	24	0	12.001	2018_January	2018	0	Summer_1	Summer_1January	s1w9
6586	AH21	Hinton Reserve	Orange	AH	D	4	B	33.2	January	Summer	2018	1	12	2018-01-12	Oct 17-April 18	18.5	25.4375	31.5	0	24	0	13	2018_January	2018	0	Summer_1	Summer_1January	s1w9
6586	AH26	Molong Golf Club	Orange	AH	D	5	T	33.2	January	Summer	2018	1	12	2018-01-12	Oct 17-April 18	20	27.8542	34.5	0	24	0	14.5	2018_January	2018	0	Summer_1	Summer_1January	s1w9
6586	AH27	Molong Golf Club	Orange	AH	D	4	T	33.2	January	Summer	2018	1	12	2018-01-12	Oct 17-April 18	20	28.2083	34.5	0	24	0	14.5	2018_January	2018	0	Summer_1	Summer_1January	s1w9
6586	AH29	Molong Golf Club	Orange	AH	A	9	T	33.2	January	Summer	2018	1	12	2018-01-12	Oct 17-April 18	23.078	25.8694	29.077	0	24	0	5.999	2018_January	2018	0	Summer_1	Summer_1January	s1w9
6586	AH3	Wattle Flat	Bathurst	AH	D	4	B	35.5	January	Summer	2018	1	12	2018-01-12	Oct 17-April 18	18.529	26.53	33.029	0	24	0	14.5	2018_January	2018	0	Summer_1	Summer_1January	s1w9
6586	AH32	Neville	Orange	AH	D	4	T	33.2	January	Summer	2018	1	12	2018-01-12	Oct 17-April 18	20.5	24.9167	29	0	24	0	8.5	2018_January	2018	0	Summer_1	Summer_1January	s1w9
6586	AH33	Neville	Orange	AH	D	4	B	33.2	January	Summer	2018	1	12	2018-01-12	Oct 17-April 18	20.594	26.3236	32.092	0	24	0	11.498	2018_January	2018	0	Summer_1	Summer_1January	s1w9
6586	AH33W	Whiteleys Road Molong	Orange	AH	D	10	T	33.2	January	Summer	2018	1	12	2018-01-12	Oct 17-April 18	21	26.3958	31.5	0	24	0	10.5	2018_January	2018	0	Summer_1	Summer_1January	s1w9
6586	AH34	Neville	Orange	AH	D	7	T	33.2	January	Summer	2018	1	12	2018-01-12	Oct 17-April 18	20	25.3958	30	0	24	0	10	2018_January	2018	0	Summer_1	Summer_1January	s1w9
6586	AH35	Neville	Orange	AH	D	4	B	33.2	January	Summer	2018	1	12	2018-01-12	Oct 17-April 18	19.13	26.5475	32.629	0	24	0	13.499	2018_January	2018	0	Summer_1	Summer_1January	s1w9
6586	AH39	Whiteleys Road Molong	Orange	AH	D	4	T	33.2	January	Summer	2018	1	12	2018-01-12	Oct 17-April 18	21	29.5833	42.5	6	24	0.25	21.5	2018_January	2018	1	Summer_1	Summer_1January	s1w9
6586	AH40	Whiteleys Road Molong	Orange	AH	D	4	T	33.2	January	Summer	2018	1	12	2018-01-12	Oct 17-April 18	21.5	29.2083	38	6	24	0.25	16.5	2018_January	2018	1	Summer_1	Summer_1January	s1w9
6586	AH41	Whiteleys Road Molong	Orange	AH	D	6	T	33.2	January	Summer	2018	1	12	2018-01-12	Oct 17-April 18	21	28.2292	35	0	24	0	14	2018_January	2018	0	Summer_1	Summer_1January	s1w9
6586	AH42	Whiteleys Road Molong	Orange	AH	D	5	T	33.2	January	Summer	2018	1	12	2018-01-12	Oct 17-April 18	21	28.1042	35	0	24	0	14	2018_January	2018	0	Summer_1	Summer_1January	s1w9
6586	AH43	Wattle Flat	Bathurst	AH	A	3	T	35.5	January	Summer	2018	1	12	2018-01-12	Oct 17-April 18	19.143	27.226	40.126	3	24	0.125	20.983	2018_January	2018	1	Summer_1	Summer_1January	s1w9
6586	AH44	Wattle Flat	Bathurst	AH	A	6	T	35.5	January	Summer	2018	1	12	2018-01-12	Oct 17-April 18	19.5	26.4167	32.5	0	24	0	13	2018_January	2018	0	Summer_1	Summer_1January	s1w9
6586	AH45	Wattle Flat	Bathurst	AH	A	4	B	35.5	January	Summer	2018	1	12	2018-01-12	Oct 17-April 18	18.5	26	32.5	0	24	0	14	2018_January	2018	0	Summer_1	Summer_1January	s1w9
6586	AH50	Hinton Reserve	Orange	AH	D	8	T	33.2	January	Summer	2018	1	12	2018-01-12	Oct 17-April 18	20.618	26.0778	31.117	0	24	0	10.499	2018_January	2018	0	Summer_1	Summer_1January	s1w9
6586	AH55	Molong Golf Club	Orange	AH	D	5	T	33.2	January	Summer	2018	1	12	2018-01-12	Oct 17-April 18	21.129	28.1279	33.623	0	24	0	12.494	2018_January	2018	0	Summer_1	Summer_1January	s1w9
6586	AH59	Molong Golf Club	Orange	AH	D	5	T	33.2	January	Summer	2018	1	12	2018-01-12	Oct 17-April 18	22	28.6042	35.5	1	24	0.0416667	13.5	2018_January	2018	1	Summer_1	Summer_1January	s1w9
6586	AH8	Whiteleys Road Molong	Orange	AH	D	3	T	33.2	January	Summer	2018	1	12	2018-01-12	Oct 17-April 18	22.15	28.4188	34.643	0	24	0	12.493	2018_January	2018	0	Summer_1	Summer_1January	s1w9
6586	AH9	Whiteleys Road Molong	Orange	AH	D	7	T	33.2	January	Summer	2018	1	12	2018-01-12	Oct 17-April 18	21.592	28.6111	36.084	4	24	0.166667	14.492	2018_January	2018	1	Summer_1	Summer_1January	s1w9
6586	AHB	Molong Golf Club	Orange	AH	D	4	T	33.2	January	Summer	2018	1	12	2018-01-12	Oct 17-April 18	22.111	28.5466	34.105	0	24	0	11.994	2018_January	2018	0	Summer_1	Summer_1January	s1w9
6586	NH12	Whiteleys Road Molong	Orange	NH	D	7	B	33.2	January	Summer	2018	1	12	2018-01-12	Oct 17-April 18	20.557	29.6158	39.042	7	24	0.291667	18.485	2018_January	2018	1	Summer_1	Summer_1January	s1w9
6586	NH13	Whiteleys Road Molong	Orange	NH	D	8	B	33.2	January	Summer	2018	1	12	2018-01-12	Oct 17-April 18	20.55	29.2355	38.043	8	24	0.333333	17.493	2018_January	2018	1	Summer_1	Summer_1January	s1w9
6586	NH19	Hinton Reserve	Orange	NH	D	2	T	33.2	January	Summer	2018	1	12	2018-01-12	Oct 17-April 18	18.574	26.5128	38.565	3	24	0.125	19.991	2018_January	2018	1	Summer_1	Summer_1January	s1w9
6586	NH48	Wattle Flat	Bathurst	NH	A	8	T	35.5	January	Summer	2018	1	12	2018-01-12	Oct 17-April 18	21.131	24.8403	29.132	0	24	0	8.001	2018_January	2018	0	Summer_1	Summer_1January	s1w9
6586	NH53	Hinton Reserve	Orange	NH	D	10	T	33.2	January	Summer	2018	1	12	2018-01-12	Oct 17-April 18	21.14	24.4947	27.141	0	24	0	6.001	2018_January	2018	0	Summer_1	Summer_1January	s1w9
6586	NH54	Hinton Reserve	Orange	NH	D	7	T	33.2	January	Summer	2018	1	12	2018-01-12	Oct 17-April 18	20.102	26.3326	31.601	0	24	0	11.499	2018_January	2018	0	Summer_1	Summer_1January	s1w9
6586	NH56	Whiteleys Road Molong	Orange	NH	A	5	B	33.2	January	Summer	2018	1	12	2018-01-12	Oct 17-April 18	23.535	28.8882	34.032	0	24	0	10.497	2018_January	2018	0	Summer_1	Summer_1January	s1w9
6586	NH57	Whiteleys Road Molong	Orange	NH	A	11	B	33.2	January	Summer	2018	1	12	2018-01-12	Oct 17-April 18	22.595	28.5725	33.59	0	24	0	10.995	2018_January	2018	0	Summer_1	Summer_1January	s1w9
6586	NHFROG	Wattle Flat	Bathurst	NH	A	9	T	35.5	January	Summer	2018	1	12	2018-01-12	Oct 17-April 18	20.12	25.2466	29.621	0	24	0	9.501	2018_January	2018	0	Summer_1	Summer_1January	s1w9
6586	NHSTUMP	Whiteleys Road Molong	Orange	NH	A	5	T	33.2	January	Summer	2018	1	12	2018-01-12	Oct 17-April 18	20.632	29.0452	38.615	6	24	0.25	17.983	2018_January	2018	1	Summer_1	Summer_1January	s1w9
6587	AH17	Hinton Reserve	Orange	AH	D	7	B	21.3	January	Summer	2018	1	13	2018-01-13	Oct 17-April 18	16.623	21.2955	26.631	0	24	0	10.008	2018_January	2018	0	Summer_1	Summer_1January	s1w9
6587	AH2	Wattle Flat	Bathurst	AH	D	5	B	24.4	January	Summer	2018	1	13	2018-01-13	Oct 17-April 18	16.5	22.375	27.5	0	24	0	11	2018_January	2018	0	Summer_1	Summer_1January	s1w9
6587	AH20	Hinton Reserve	Orange	AH	D	5	B	21.3	January	Summer	2018	1	13	2018-01-13	Oct 17-April 18	16.056	20.8077	26.559	0	24	0	10.503	2018_January	2018	0	Summer_1	Summer_1January	s1w9
6587	AH21	Hinton Reserve	Orange	AH	D	4	B	21.3	January	Summer	2018	1	13	2018-01-13	Oct 17-April 18	15.5	20.8125	26	0	24	0	10.5	2018_January	2018	0	Summer_1	Summer_1January	s1w9
6587	AH26	Molong Golf Club	Orange	AH	D	5	T	21.3	January	Summer	2018	1	13	2018-01-13	Oct 17-April 18	18	23.6042	29.5	0	24	0	11.5	2018_January	2018	0	Summer_1	Summer_1January	s1w9
6587	AH27	Molong Golf Club	Orange	AH	D	4	T	21.3	January	Summer	2018	1	13	2018-01-13	Oct 17-April 18	17	23.5833	29.5	0	24	0	12.5	2018_January	2018	0	Summer_1	Summer_1January	s1w9
6587	AH29	Molong Golf Club	Orange	AH	A	9	T	21.3	January	Summer	2018	1	13	2018-01-13	Oct 17-April 18	22.577	24.9529	28.577	0	24	0	6	2018_January	2018	0	Summer_1	Summer_1January	s1w9
6587	AH3	Wattle Flat	Bathurst	AH	D	4	B	24.4	January	Summer	2018	1	13	2018-01-13	Oct 17-April 18	16.528	22.6762	27.031	0	24	0	10.503	2018_January	2018	0	Summer_1	Summer_1January	s1w9
6587	AH32	Neville	Orange	AH	D	4	T	21.3	January	Summer	2018	1	13	2018-01-13	Oct 17-April 18	16	19.875	24.5	0	24	0	8.5	2018_January	2018	0	Summer_1	Summer_1January	s1w9
6587	AH33	Neville	Orange	AH	D	4	B	21.3	January	Summer	2018	1	13	2018-01-13	Oct 17-April 18	14.587	19.3426	25.596	0	24	0	11.009	2018_January	2018	0	Summer_1	Summer_1January	s1w9
6587	AH33W	Whiteleys Road Molong	Orange	AH	D	10	T	21.3	January	Summer	2018	1	13	2018-01-13	Oct 17-April 18	20	24.1667	28.5	0	24	0	8.5	2018_January	2018	0	Summer_1	Summer_1January	s1w9
6587	AH34	Neville	Orange	AH	D	7	T	21.3	January	Summer	2018	1	13	2018-01-13	Oct 17-April 18	15	19.0417	25	0	24	0	10	2018_January	2018	0	Summer_1	Summer_1January	s1w9
6587	AH35	Neville	Orange	AH	D	4	B	21.3	January	Summer	2018	1	13	2018-01-13	Oct 17-April 18	13.623	18.0869	24.633	0	24	0	11.01	2018_January	2018	0	Summer_1	Summer_1January	s1w9
6587	AH39	Whiteleys Road Molong	Orange	AH	D	4	T	21.3	January	Summer	2018	1	13	2018-01-13	Oct 17-April 18	17.5	23.8542	29.5	0	24	0	12	2018_January	2018	0	Summer_1	Summer_1January	s1w9
6587	AH40	Whiteleys Road Molong	Orange	AH	D	4	T	21.3	January	Summer	2018	1	13	2018-01-13	Oct 17-April 18	17.5	24.1042	30.5	0	24	0	13	2018_January	2018	0	Summer_1	Summer_1January	s1w9
6587	AH41	Whiteleys Road Molong	Orange	AH	D	6	T	21.3	January	Summer	2018	1	13	2018-01-13	Oct 17-April 18	17.5	23.6667	29	0	24	0	11.5	2018_January	2018	0	Summer_1	Summer_1January	s1w9
6587	AH42	Whiteleys Road Molong	Orange	AH	D	5	T	21.3	January	Summer	2018	1	13	2018-01-13	Oct 17-April 18	17.5	23.8333	29.5	0	24	0	12	2018_January	2018	0	Summer_1	Summer_1January	s1w9
6587	AH43	Wattle Flat	Bathurst	AH	A	3	T	24.4	January	Summer	2018	1	13	2018-01-13	Oct 17-April 18	16.639	22.6865	27.146	0	24	0	10.507	2018_January	2018	0	Summer_1	Summer_1January	s1w9
6587	AH44	Wattle Flat	Bathurst	AH	A	6	T	24.4	January	Summer	2018	1	13	2018-01-13	Oct 17-April 18	18.5	23.2708	28.5	0	24	0	10	2018_January	2018	0	Summer_1	Summer_1January	s1w9
6587	AH45	Wattle Flat	Bathurst	AH	A	4	B	24.4	January	Summer	2018	1	13	2018-01-13	Oct 17-April 18	16.5	22.1458	27	0	24	0	10.5	2018_January	2018	0	Summer_1	Summer_1January	s1w9
6587	AH50	Hinton Reserve	Orange	AH	D	8	T	21.3	January	Summer	2018	1	13	2018-01-13	Oct 17-April 18	18.616	23.0365	27.621	0	24	0	9.005	2018_January	2018	0	Summer_1	Summer_1January	s1w9
6587	AH55	Molong Golf Club	Orange	AH	D	5	T	21.3	January	Summer	2018	1	13	2018-01-13	Oct 17-April 18	19.127	23.9428	29.629	0	24	0	10.502	2018_January	2018	0	Summer_1	Summer_1January	s1w9
6587	AH59	Molong Golf Club	Orange	AH	D	5	T	21.3	January	Summer	2018	1	13	2018-01-13	Oct 17-April 18	19	23.5	30.5	0	24	0	11.5	2018_January	2018	0	Summer_1	Summer_1January	s1w9
6587	AH8	Whiteleys Road Molong	Orange	AH	D	3	T	21.3	January	Summer	2018	1	13	2018-01-13	Oct 17-April 18	18.647	23.6077	29.649	0	24	0	11.002	2018_January	2018	0	Summer_1	Summer_1January	s1w9
6587	AH9	Whiteleys Road Molong	Orange	AH	D	7	T	21.3	January	Summer	2018	1	13	2018-01-13	Oct 17-April 18	18.589	23.5301	30.092	0	24	0	11.503	2018_January	2018	0	Summer_1	Summer_1January	s1w9
6587	AHB	Molong Golf Club	Orange	AH	D	4	T	21.3	January	Summer	2018	1	13	2018-01-13	Oct 17-April 18	20.61	24.4024	30.609	0	24	0	9.999	2018_January	2018	0	Summer_1	Summer_1January	s1w9
6587	NH12	Whiteleys Road Molong	Orange	NH	D	7	B	21.3	January	Summer	2018	1	13	2018-01-13	Oct 17-April 18	17.052	23.8699	28.558	0	24	0	11.506	2018_January	2018	0	Summer_1	Summer_1January	s1w9
6587	NH13	Whiteleys Road Molong	Orange	NH	D	8	B	21.3	January	Summer	2018	1	13	2018-01-13	Oct 17-April 18	17.548	24.4879	29.55	0	24	0	12.002	2018_January	2018	0	Summer_1	Summer_1January	s1w9
6587	NH19	Hinton Reserve	Orange	NH	D	2	T	21.3	January	Summer	2018	1	13	2018-01-13	Oct 17-April 18	15.07	20.7632	26.578	0	24	0	11.508	2018_January	2018	0	Summer_1	Summer_1January	s1w9
6587	NH48	Wattle Flat	Bathurst	NH	A	8	T	24.4	January	Summer	2018	1	13	2018-01-13	Oct 17-April 18	20.63	24.2781	28.132	0	24	0	7.502	2018_January	2018	0	Summer_1	Summer_1January	s1w9
6587	NH53	Hinton Reserve	Orange	NH	D	10	T	21.3	January	Summer	2018	1	13	2018-01-13	Oct 17-April 18	19.139	22.7234	26.141	0	24	0	7.002	2018_January	2018	0	Summer_1	Summer_1January	s1w9
6587	NH54	Hinton Reserve	Orange	NH	D	7	T	21.3	January	Summer	2018	1	13	2018-01-13	Oct 17-April 18	17.597	23.2081	27.605	0	24	0	10.008	2018_January	2018	0	Summer_1	Summer_1January	s1w9
6587	NH56	Whiteleys Road Molong	Orange	NH	A	5	B	21.3	January	Summer	2018	1	13	2018-01-13	Oct 17-April 18	22.035	26.1182	31.034	0	24	0	8.999	2018_January	2018	0	Summer_1	Summer_1January	s1w9
6587	NH57	Whiteleys Road Molong	Orange	NH	A	11	B	21.3	January	Summer	2018	1	13	2018-01-13	Oct 17-April 18	20.594	25.8037	30.094	0	24	0	9.5	2018_January	2018	0	Summer_1	Summer_1January	s1w9
6587	NHFROG	Wattle Flat	Bathurst	NH	A	9	T	24.4	January	Summer	2018	1	13	2018-01-13	Oct 17-April 18	19.619	24.2474	27.623	0	24	0	8.004	2018_January	2018	0	Summer_1	Summer_1January	s1w9
6587	NHSTUMP	Whiteleys Road Molong	Orange	NH	A	5	T	21.3	January	Summer	2018	1	13	2018-01-13	Oct 17-April 18	18.128	24.5086	30.132	0	24	0	12.004	2018_January	2018	0	Summer_1	Summer_1January	s1w9
6588	AH17	Hinton Reserve	Orange	AH	D	7	B	19.9	January	Summer	2018	1	14	2018-01-14	Oct 17-April 18	11.11	15.1402	20.128	0	24	0	9.018	2018_January	2018	0	Summer_1	Summer_1January	s1w9
6588	AH2	Wattle Flat	Bathurst	AH	D	5	B	22.1	January	Summer	2018	1	14	2018-01-14	Oct 17-April 18	11.5	15.8333	20.5	0	24	0	9	2018_January	2018	0	Summer_1	Summer_1January	s1w9
6588	AH20	Hinton Reserve	Orange	AH	D	5	B	19.9	January	Summer	2018	1	14	2018-01-14	Oct 17-April 18	10.052	14.3672	18.057	0	24	0	8.005	2018_January	2018	0	Summer_1	Summer_1January	s1w9
6588	AH21	Hinton Reserve	Orange	AH	D	4	B	19.9	January	Summer	2018	1	14	2018-01-14	Oct 17-April 18	10	14.2917	19.5	0	24	0	9.5	2018_January	2018	0	Summer_1	Summer_1January	s1w9
6588	AH26	Molong Golf Club	Orange	AH	D	5	T	19.9	January	Summer	2018	1	14	2018-01-14	Oct 17-April 18	12.5	18.0417	22.5	0	24	0	10	2018_January	2018	0	Summer_1	Summer_1January	s1w9
6588	AH27	Molong Golf Club	Orange	AH	D	4	T	19.9	January	Summer	2018	1	14	2018-01-14	Oct 17-April 18	12.5	18.8333	23.5	0	24	0	11	2018_January	2018	0	Summer_1	Summer_1January	s1w9
6588	AH29	Molong Golf Club	Orange	AH	A	9	T	19.9	January	Summer	2018	1	14	2018-01-14	Oct 17-April 18	17.073	18.9705	22.077	0	24	0	5.004	2018_January	2018	0	Summer_1	Summer_1January	s1w9
6588	AH3	Wattle Flat	Bathurst	AH	D	4	B	22.1	January	Summer	2018	1	14	2018-01-14	Oct 17-April 18	11.022	16.0268	20.53	0	24	0	9.508	2018_January	2018	0	Summer_1	Summer_1January	s1w9
6588	AH32	Neville	Orange	AH	D	4	T	19.9	January	Summer	2018	1	14	2018-01-14	Oct 17-April 18	11.5	14.9375	16.5	0	24	0	5	2018_January	2018	0	Summer_1	Summer_1January	s1w9
6588	AH33	Neville	Orange	AH	D	4	B	19.9	January	Summer	2018	1	14	2018-01-14	Oct 17-April 18	9.578	13.794	16.59	0	24	0	7.012	2018_January	2018	0	Summer_1	Summer_1January	s1w9
6588	AH33W	Whiteleys Road Molong	Orange	AH	D	10	T	19.9	January	Summer	2018	1	14	2018-01-14	Oct 17-April 18	14	18.2083	21.5	0	24	0	7.5	2018_January	2018	0	Summer_1	Summer_1January	s1w9
6588	AH34	Neville	Orange	AH	D	7	T	19.9	January	Summer	2018	1	14	2018-01-14	Oct 17-April 18	12	17.375	21.5	0	24	0	9.5	2018_January	2018	0	Summer_1	Summer_1January	s1w9
6588	AH35	Neville	Orange	AH	D	4	B	19.9	January	Summer	2018	1	14	2018-01-14	Oct 17-April 18	8.112	13.3927	17.128	0	24	0	9.016	2018_January	2018	0	Summer_1	Summer_1January	s1w9
6588	AH39	Whiteleys Road Molong	Orange	AH	D	4	T	19.9	January	Summer	2018	1	14	2018-01-14	Oct 17-April 18	12	17.9792	25	0	24	0	13	2018_January	2018	0	Summer_1	Summer_1January	s1w9
6588	AH40	Whiteleys Road Molong	Orange	AH	D	4	T	19.9	January	Summer	2018	1	14	2018-01-14	Oct 17-April 18	12.5	18.4375	25.5	0	24	0	13	2018_January	2018	0	Summer_1	Summer_1January	s1w9
6588	AH41	Whiteleys Road Molong	Orange	AH	D	6	T	19.9	January	Summer	2018	1	14	2018-01-14	Oct 17-April 18	12.5	18.0625	24	0	24	0	11.5	2018_January	2018	0	Summer_1	Summer_1January	s1w9
6588	AH42	Whiteleys Road Molong	Orange	AH	D	5	T	19.9	January	Summer	2018	1	14	2018-01-14	Oct 17-April 18	12.5	18.4792	24	0	24	0	11.5	2018_January	2018	0	Summer_1	Summer_1January	s1w9
6588	AH43	Wattle Flat	Bathurst	AH	A	3	T	22.1	January	Summer	2018	1	14	2018-01-14	Oct 17-April 18	11.127	16.9919	26.146	0	24	0	15.019	2018_January	2018	0	Summer_1	Summer_1January	s1w9
6588	AH44	Wattle Flat	Bathurst	AH	A	6	T	22.1	January	Summer	2018	1	14	2018-01-14	Oct 17-April 18	12.5	16.7292	20.5	0	24	0	8	2018_January	2018	0	Summer_1	Summer_1January	s1w9
6588	AH45	Wattle Flat	Bathurst	AH	A	4	B	22.1	January	Summer	2018	1	14	2018-01-14	Oct 17-April 18	10.5	15.4792	19.5	0	24	0	9	2018_January	2018	0	Summer_1	Summer_1January	s1w9
6588	AH50	Hinton Reserve	Orange	AH	D	8	T	19.9	January	Summer	2018	1	14	2018-01-14	Oct 17-April 18	14.106	17.363	19.617	0	24	0	5.511	2018_January	2018	0	Summer_1	Summer_1January	s1w9
6588	AH55	Molong Golf Club	Orange	AH	D	5	T	19.9	January	Summer	2018	1	14	2018-01-14	Oct 17-April 18	13.115	17.7912	21.129	0	24	0	8.014	2018_January	2018	0	Summer_1	Summer_1January	s1w9
6588	AH59	Molong Golf Club	Orange	AH	D	5	T	19.9	January	Summer	2018	1	14	2018-01-14	Oct 17-April 18	13	17.9792	23	0	24	0	10	2018_January	2018	0	Summer_1	Summer_1January	s1w9
6588	AH8	Whiteleys Road Molong	Orange	AH	D	3	T	19.9	January	Summer	2018	1	14	2018-01-14	Oct 17-April 18	12.637	17.9575	22.65	0	24	0	10.013	2018_January	2018	0	Summer_1	Summer_1January	s1w9
6588	AH9	Whiteleys Road Molong	Orange	AH	D	7	T	19.9	January	Summer	2018	1	14	2018-01-14	Oct 17-April 18	12.577	17.9826	23.093	0	24	0	10.516	2018_January	2018	0	Summer_1	Summer_1January	s1w9
6588	AHB	Molong Golf Club	Orange	AH	D	4	T	19.9	January	Summer	2018	1	14	2018-01-14	Oct 17-April 18	14.103	18.587	23.111	0	24	0	9.008	2018_January	2018	0	Summer_1	Summer_1January	s1w9
6588	NH12	Whiteleys Road Molong	Orange	NH	D	7	B	19.9	January	Summer	2018	1	14	2018-01-14	Oct 17-April 18	13.045	19.4075	27.558	0	24	0	14.513	2018_January	2018	0	Summer_1	Summer_1January	s1w9
6588	NH13	Whiteleys Road Molong	Orange	NH	D	8	B	19.9	January	Summer	2018	1	14	2018-01-14	Oct 17-April 18	13.544	19.1522	27.051	0	24	0	13.507	2018_January	2018	0	Summer_1	Summer_1January	s1w9
6588	NH19	Hinton Reserve	Orange	NH	D	2	T	19.9	January	Summer	2018	1	14	2018-01-14	Oct 17-April 18	9.559	14.9015	23.578	0	24	0	14.019	2018_January	2018	0	Summer_1	Summer_1January	s1w9
6588	NH48	Wattle Flat	Bathurst	NH	A	8	T	22.1	January	Summer	2018	1	14	2018-01-14	Oct 17-April 18	15.121	17.7927	20.13	0	24	0	5.009	2018_January	2018	0	Summer_1	Summer_1January	s1w9
6588	NH53	Hinton Reserve	Orange	NH	D	10	T	19.9	January	Summer	2018	1	14	2018-01-14	Oct 17-April 18	15.636	17.7001	19.139	0	24	0	3.503	2018_January	2018	0	Summer_1	Summer_1January	s1w9
6588	NH54	Hinton Reserve	Orange	NH	D	7	T	19.9	January	Summer	2018	1	14	2018-01-14	Oct 17-April 18	13.588	16.6991	20.602	0	24	0	7.014	2018_January	2018	0	Summer_1	Summer_1January	s1w9
6588	NH56	Whiteleys Road Molong	Orange	NH	A	5	B	19.9	January	Summer	2018	1	14	2018-01-14	Oct 17-April 18	16.531	20.0962	22.535	0	24	0	6.004	2018_January	2018	0	Summer_1	Summer_1January	s1w9
6588	NH57	Whiteleys Road Molong	Orange	NH	A	11	B	19.9	January	Summer	2018	1	14	2018-01-14	Oct 17-April 18	16.088	19.78	22.595	0	24	0	6.507	2018_January	2018	0	Summer_1	Summer_1January	s1w9
6588	NHFROG	Wattle Flat	Bathurst	NH	A	9	T	22.1	January	Summer	2018	1	14	2018-01-14	Oct 17-April 18	14.61	17.7408	19.619	0	24	0	5.009	2018_January	2018	0	Summer_1	Summer_1January	s1w9
6588	NHSTUMP	Whiteleys Road Molong	Orange	NH	A	5	T	19.9	January	Summer	2018	1	14	2018-01-14	Oct 17-April 18	13.617	19.7106	31.631	0	24	0	18.014	2018_January	2018	0	Summer_1	Summer_1January	s1w9
6589	AH17	Hinton Reserve	Orange	AH	D	7	B	23.3	January	Summer	2018	1	15	2018-01-15	Oct 17-April 18	9.605	16.2869	23.631	0	24	0	14.026	2018_January	2018	0	Summer_1	Summer_1January	s1w1
6589	AH2	Wattle Flat	Bathurst	AH	D	5	B	26.3	January	Summer	2018	1	15	2018-01-15	Oct 17-April 18	9.5	17.875	25.5	0	24	0	16	2018_January	2018	0	Summer_1	Summer_1January	s1w1
6589	AH20	Hinton Reserve	Orange	AH	D	5	B	23.3	January	Summer	2018	1	15	2018-01-15	Oct 17-April 18	8.55	15.7218	21.558	0	24	0	13.008	2018_January	2018	0	Summer_1	Summer_1January	s1w1
6589	AH21	Hinton Reserve	Orange	AH	D	4	B	23.3	January	Summer	2018	1	15	2018-01-15	Oct 17-April 18	8.5	15.5417	22.5	0	24	0	14	2018_January	2018	0	Summer_1	Summer_1January	s1w1
6589	AH26	Molong Golf Club	Orange	AH	D	5	T	23.3	January	Summer	2018	1	15	2018-01-15	Oct 17-April 18	10.5	19.6667	26.5	0	24	0	16	2018_January	2018	0	Summer_1	Summer_1January	s1w1
6589	AH27	Molong Golf Club	Orange	AH	D	4	T	23.3	January	Summer	2018	1	15	2018-01-15	Oct 17-April 18	10.5	20.5208	27.5	0	24	0	17	2018_January	2018	0	Summer_1	Summer_1January	s1w1
6589	AH29	Molong Golf Club	Orange	AH	A	9	T	23.3	January	Summer	2018	1	15	2018-01-15	Oct 17-April 18	16.071	18.9703	22.077	0	24	0	6.006	2018_January	2018	0	Summer_1	Summer_1January	s1w1
6589	AH3	Wattle Flat	Bathurst	AH	D	4	B	26.3	January	Summer	2018	1	15	2018-01-15	Oct 17-April 18	9.019	17.944	25.531	0	24	0	16.512	2018_January	2018	0	Summer_1	Summer_1January	s1w1
6589	AH32	Neville	Orange	AH	D	4	T	23.3	January	Summer	2018	1	15	2018-01-15	Oct 17-April 18	11	16.1875	20	0	24	0	9	2018_January	2018	0	Summer_1	Summer_1January	s1w1
6589	AH33	Neville	Orange	AH	D	4	B	23.3	January	Summer	2018	1	15	2018-01-15	Oct 17-April 18	9.076	15.7753	21.094	0	24	0	12.018	2018_January	2018	0	Summer_1	Summer_1January	s1w1
6589	AH33W	Whiteleys Road Molong	Orange	AH	D	10	T	23.3	January	Summer	2018	1	15	2018-01-15	Oct 17-April 18	12.5	19.2292	25	0	24	0	12.5	2018_January	2018	0	Summer_1	Summer_1January	s1w1
6589	AH34	Neville	Orange	AH	D	7	T	23.3	January	Summer	2018	1	15	2018-01-15	Oct 17-April 18	10.5	18.75	23.5	0	24	0	13	2018_January	2018	0	Summer_1	Summer_1January	s1w1
6589	AH35	Neville	Orange	AH	D	4	B	23.3	January	Summer	2018	1	15	2018-01-15	Oct 17-April 18	8.112	16.2293	22.132	0	24	0	14.02	2018_January	2018	0	Summer_1	Summer_1January	s1w1
6589	AH39	Whiteleys Road Molong	Orange	AH	D	4	T	23.3	January	Summer	2018	1	15	2018-01-15	Oct 17-April 18	10.5	19.5833	28.5	0	24	0	18	2018_January	2018	0	Summer_1	Summer_1January	s1w1
6589	AH40	Whiteleys Road Molong	Orange	AH	D	4	T	23.3	January	Summer	2018	1	15	2018-01-15	Oct 17-April 18	11	20.125	29	0	24	0	18	2018_January	2018	0	Summer_1	Summer_1January	s1w1
6589	AH41	Whiteleys Road Molong	Orange	AH	D	6	T	23.3	January	Summer	2018	1	15	2018-01-15	Oct 17-April 18	10.5	20.125	27.5	0	24	0	17	2018_January	2018	0	Summer_1	Summer_1January	s1w1
6589	AH42	Whiteleys Road Molong	Orange	AH	D	5	T	23.3	January	Summer	2018	1	15	2018-01-15	Oct 17-April 18	11	20.6875	28	0	24	0	17	2018_January	2018	0	Summer_1	Summer_1January	s1w1
6589	AH43	Wattle Flat	Bathurst	AH	A	3	T	26.3	January	Summer	2018	1	15	2018-01-15	Oct 17-April 18	10.124	18.7206	34.639	0	24	0	24.515	2018_January	2018	0	Summer_1	Summer_1January	s1w1
6589	AH44	Wattle Flat	Bathurst	AH	A	6	T	26.3	January	Summer	2018	1	15	2018-01-15	Oct 17-April 18	10.5	18	25	0	24	0	14.5	2018_January	2018	0	Summer_1	Summer_1January	s1w1
6589	AH45	Wattle Flat	Bathurst	AH	A	4	B	26.3	January	Summer	2018	1	15	2018-01-15	Oct 17-April 18	9	17.2708	24	0	24	0	15	2018_January	2018	0	Summer_1	Summer_1January	s1w1
6589	AH50	Hinton Reserve	Orange	AH	D	8	T	23.3	January	Summer	2018	1	15	2018-01-15	Oct 17-April 18	12.1	17.7375	22.12	0	24	0	10.02	2018_January	2018	0	Summer_1	Summer_1January	s1w1
6589	AH55	Molong Golf Club	Orange	AH	D	5	T	23.3	January	Summer	2018	1	15	2018-01-15	Oct 17-April 18	11.611	19.6465	25.131	0	24	0	13.52	2018_January	2018	0	Summer_1	Summer_1January	s1w1
6589	AH59	Molong Golf Club	Orange	AH	D	5	T	23.3	January	Summer	2018	1	15	2018-01-15	Oct 17-April 18	13	19.7917	26.5	0	24	0	13.5	2018_January	2018	0	Summer_1	Summer_1January	s1w1
6589	AH8	Whiteleys Road Molong	Orange	AH	D	3	T	23.3	January	Summer	2018	1	15	2018-01-15	Oct 17-April 18	12.136	20.042	26.65	0	24	0	14.514	2018_January	2018	0	Summer_1	Summer_1January	s1w1
6589	AH9	Whiteleys Road Molong	Orange	AH	D	7	T	23.3	January	Summer	2018	1	15	2018-01-15	Oct 17-April 18	11.574	19.8587	26.594	0	24	0	15.02	2018_January	2018	0	Summer_1	Summer_1January	s1w1
6589	AHB	Molong Golf Club	Orange	AH	D	4	T	23.3	January	Summer	2018	1	15	2018-01-15	Oct 17-April 18	13.101	20.129	26.611	0	24	0	13.51	2018_January	2018	0	Summer_1	Summer_1January	s1w1
6589	NH12	Whiteleys Road Molong	Orange	NH	D	7	B	23.3	January	Summer	2018	1	15	2018-01-15	Oct 17-April 18	9.537	21.0725	33.053	0	24	0	23.516	2018_January	2018	0	Summer_1	Summer_1January	s1w1
6589	NH13	Whiteleys Road Molong	Orange	NH	D	8	B	23.3	January	Summer	2018	1	15	2018-01-15	Oct 17-April 18	10.54	20.672	33.548	0	24	0	23.008	2018_January	2018	0	Summer_1	Summer_1January	s1w1
6589	NH19	Hinton Reserve	Orange	NH	D	2	T	23.3	January	Summer	2018	1	15	2018-01-15	Oct 17-April 18	8.055	16.5274	27.078	0	24	0	19.023	2018_January	2018	0	Summer_1	Summer_1January	s1w1
6589	NH48	Wattle Flat	Bathurst	NH	A	8	T	26.3	January	Summer	2018	1	15	2018-01-15	Oct 17-April 18	13.117	17.5206	23.132	0	24	0	10.015	2018_January	2018	0	Summer_1	Summer_1January	s1w1
6589	NH53	Hinton Reserve	Orange	NH	D	10	T	23.3	January	Summer	2018	1	15	2018-01-15	Oct 17-April 18	12.132	16.7615	20.139	0	24	0	8.007	2018_January	2018	0	Summer_1	Summer_1January	s1w1
6589	NH54	Hinton Reserve	Orange	NH	D	7	T	23.3	January	Summer	2018	1	15	2018-01-15	Oct 17-April 18	10.578	17.0729	24.105	0	24	0	13.527	2018_January	2018	0	Summer_1	Summer_1January	s1w1
6589	NH56	Whiteleys Road Molong	Orange	NH	A	5	B	23.3	January	Summer	2018	1	15	2018-01-15	Oct 17-April 18	16.031	21.5757	25.535	0	24	0	9.504	2018_January	2018	0	Summer_1	Summer_1January	s1w1
6589	NH57	Whiteleys Road Molong	Orange	NH	A	11	B	23.3	January	Summer	2018	1	15	2018-01-15	Oct 17-April 18	13.583	21.1759	25.596	0	24	0	12.013	2018_January	2018	0	Summer_1	Summer_1January	s1w1
6589	NHFROG	Wattle Flat	Bathurst	NH	A	9	T	26.3	January	Summer	2018	1	15	2018-01-15	Oct 17-April 18	12.103	18.449	23.122	0	24	0	11.019	2018_January	2018	0	Summer_1	Summer_1January	s1w1
6589	NHSTUMP	Whiteleys Road Molong	Orange	NH	A	5	T	23.3	January	Summer	2018	1	15	2018-01-15	Oct 17-April 18	10.106	20.4371	35.124	2	24	0.0833333	25.018	2018_January	2018	1	Summer_1	Summer_1January	s1w1
6590	AH17	Hinton Reserve	Orange	AH	D	7	B	24.8	January	Summer	2018	1	16	2018-01-16	Oct 17-April 18	11.611	17.5395	25.131	0	24	0	13.52	2018_January	2018	0	Summer_1	Summer_1January	s1w1
6590	AH2	Wattle Flat	Bathurst	AH	D	5	B	25.8	January	Summer	2018	1	16	2018-01-16	Oct 17-April 18	11	18.3958	26	0	24	0	15	2018_January	2018	0	Summer_1	Summer_1January	s1w1
6590	AH20	Hinton Reserve	Orange	AH	D	5	B	24.8	January	Summer	2018	1	16	2018-01-16	Oct 17-April 18	11.553	17.3895	23.058	0	24	0	11.505	2018_January	2018	0	Summer_1	Summer_1January	s1w1
6590	AH21	Hinton Reserve	Orange	AH	D	4	B	24.8	January	Summer	2018	1	16	2018-01-16	Oct 17-April 18	11	17.1667	25	0	24	0	14	2018_January	2018	0	Summer_1	Summer_1January	s1w1
6590	AH26	Molong Golf Club	Orange	AH	D	5	T	24.8	January	Summer	2018	1	16	2018-01-16	Oct 17-April 18	14	21.5417	28.5	0	24	0	14.5	2018_January	2018	0	Summer_1	Summer_1January	s1w1
6590	AH27	Molong Golf Club	Orange	AH	D	4	T	24.8	January	Summer	2018	1	16	2018-01-16	Oct 17-April 18	13.5	22.2917	29.5	0	24	0	16	2018_January	2018	0	Summer_1	Summer_1January	s1w1
6590	AH29	Molong Golf Club	Orange	AH	A	9	T	24.8	January	Summer	2018	1	16	2018-01-16	Oct 17-April 18	17.573	20.284	23.078	0	24	0	5.505	2018_January	2018	0	Summer_1	Summer_1January	s1w1
6590	AH3	Wattle Flat	Bathurst	AH	D	4	B	25.8	January	Summer	2018	1	16	2018-01-16	Oct 17-April 18	10.521	18.8198	26.031	0	24	0	15.51	2018_January	2018	0	Summer_1	Summer_1January	s1w1
6590	AH32	Neville	Orange	AH	D	4	T	24.8	January	Summer	2018	1	16	2018-01-16	Oct 17-April 18	11	16.125	20	0	24	0	9	2018_January	2018	0	Summer_1	Summer_1January	s1w1
6590	AH33	Neville	Orange	AH	D	4	B	24.8	January	Summer	2018	1	16	2018-01-16	Oct 17-April 18	10.58	16.4013	22.595	0	24	0	12.015	2018_January	2018	0	Summer_1	Summer_1January	s1w1
6590	AH33W	Whiteleys Road Molong	Orange	AH	D	10	T	24.8	January	Summer	2018	1	16	2018-01-16	Oct 17-April 18	15.5	21.2708	27.5	0	24	0	12	2018_January	2018	0	Summer_1	Summer_1January	s1w1
6590	AH34	Neville	Orange	AH	D	7	T	24.8	January	Summer	2018	1	16	2018-01-16	Oct 17-April 18	11.5	19.9167	29.5	0	24	0	18	2018_January	2018	0	Summer_1	Summer_1January	s1w1
6590	AH35	Neville	Orange	AH	D	4	B	24.8	January	Summer	2018	1	16	2018-01-16	Oct 17-April 18	10.116	16.7096	22.632	0	24	0	12.516	2018_January	2018	0	Summer_1	Summer_1January	s1w1
6590	AH39	Whiteleys Road Molong	Orange	AH	D	4	T	24.8	January	Summer	2018	1	16	2018-01-16	Oct 17-April 18	14.5	22.3958	34	0	24	0	19.5	2018_January	2018	0	Summer_1	Summer_1January	s1w1
6590	AH40	Whiteleys Road Molong	Orange	AH	D	4	T	24.8	January	Summer	2018	1	16	2018-01-16	Oct 17-April 18	14.5	22.6458	33.5	0	24	0	19	2018_January	2018	0	Summer_1	Summer_1January	s1w1
6590	AH41	Whiteleys Road Molong	Orange	AH	D	6	T	24.8	January	Summer	2018	1	16	2018-01-16	Oct 17-April 18	15	22.1667	31	0	24	0	16	2018_January	2018	0	Summer_1	Summer_1January	s1w1
6590	AH42	Whiteleys Road Molong	Orange	AH	D	5	T	24.8	January	Summer	2018	1	16	2018-01-16	Oct 17-April 18	15	22.4583	30.5	0	24	0	15.5	2018_January	2018	0	Summer_1	Summer_1January	s1w1
6590	AH43	Wattle Flat	Bathurst	AH	A	3	T	25.8	January	Summer	2018	1	16	2018-01-16	Oct 17-April 18	11.628	19.9515	37.134	1	24	0.0416667	25.506	2018_January	2018	1	Summer_1	Summer_1January	s1w1
6590	AH44	Wattle Flat	Bathurst	AH	A	6	T	25.8	January	Summer	2018	1	16	2018-01-16	Oct 17-April 18	12.5	19.2292	25.5	0	24	0	13	2018_January	2018	0	Summer_1	Summer_1January	s1w1
6590	AH45	Wattle Flat	Bathurst	AH	A	4	B	25.8	January	Summer	2018	1	16	2018-01-16	Oct 17-April 18	10.5	18.25	24.5	0	24	0	14	2018_January	2018	0	Summer_1	Summer_1January	s1w1
6590	AH50	Hinton Reserve	Orange	AH	D	8	T	24.8	January	Summer	2018	1	16	2018-01-16	Oct 17-April 18	13.604	18.8229	23.12	0	24	0	9.516	2018_January	2018	0	Summer_1	Summer_1January	s1w1
6590	AH55	Molong Golf Club	Orange	AH	D	5	T	24.8	January	Summer	2018	1	16	2018-01-16	Oct 17-April 18	15.12	21.378	26.631	0	24	0	11.511	2018_January	2018	0	Summer_1	Summer_1January	s1w1
6590	AH59	Molong Golf Club	Orange	AH	D	5	T	24.8	January	Summer	2018	1	16	2018-01-16	Oct 17-April 18	15.5	22.0417	29	0	24	0	13.5	2018_January	2018	0	Summer_1	Summer_1January	s1w1
6590	AH8	Whiteleys Road Molong	Orange	AH	D	3	T	24.8	January	Summer	2018	1	16	2018-01-16	Oct 17-April 18	15.142	21.9187	28.65	0	24	0	13.508	2018_January	2018	0	Summer_1	Summer_1January	s1w1
6590	AH9	Whiteleys Road Molong	Orange	AH	D	7	T	24.8	January	Summer	2018	1	16	2018-01-16	Oct 17-April 18	14.582	21.9442	29.592	0	24	0	15.01	2018_January	2018	0	Summer_1	Summer_1January	s1w1
6590	AHB	Molong Golf Club	Orange	AH	D	4	T	24.8	January	Summer	2018	1	16	2018-01-16	Oct 17-April 18	16.106	22.7138	28.61	0	24	0	12.504	2018_January	2018	0	Summer_1	Summer_1January	s1w1
6590	NH12	Whiteleys Road Molong	Orange	NH	D	7	B	24.8	January	Summer	2018	1	16	2018-01-16	Oct 17-April 18	15.049	24.6769	41.037	5	24	0.208333	25.988	2018_January	2018	1	Summer_1	Summer_1January	s1w1
6590	NH13	Whiteleys Road Molong	Orange	NH	D	8	B	24.8	January	Summer	2018	1	16	2018-01-16	Oct 17-April 18	13.544	24.3173	41.538	5	24	0.208333	27.994	2018_January	2018	1	Summer_1	Summer_1January	s1w1
6590	NH19	Hinton Reserve	Orange	NH	D	2	T	24.8	January	Summer	2018	1	16	2018-01-16	Oct 17-April 18	10.561	18.3215	29.577	0	24	0	19.016	2018_January	2018	0	Summer_1	Summer_1January	s1w1
6590	NH48	Wattle Flat	Bathurst	NH	A	8	T	25.8	January	Summer	2018	1	16	2018-01-16	Oct 17-April 18	15.121	18.9814	23.632	0	24	0	8.511	2018_January	2018	0	Summer_1	Summer_1January	s1w1
6590	NH53	Hinton Reserve	Orange	NH	D	10	T	24.8	January	Summer	2018	1	16	2018-01-16	Oct 17-April 18	15.135	17.6167	19.639	0	24	0	4.504	2018_January	2018	0	Summer_1	Summer_1January	s1w1
6590	NH54	Hinton Reserve	Orange	NH	D	7	T	24.8	January	Summer	2018	1	16	2018-01-16	Oct 17-April 18	13.588	18.9104	25.605	0	24	0	12.017	2018_January	2018	0	Summer_1	Summer_1January	s1w1
6590	NH56	Whiteleys Road Molong	Orange	NH	A	5	B	24.8	January	Summer	2018	1	16	2018-01-16	Oct 17-April 18	18.033	22.9095	27.035	0	24	0	9.002	2018_January	2018	0	Summer_1	Summer_1January	s1w1
6590	NH57	Whiteleys Road Molong	Orange	NH	A	11	B	24.8	January	Summer	2018	1	16	2018-01-16	Oct 17-April 18	16.589	23.1565	27.095	0	24	0	10.506	2018_January	2018	0	Summer_1	Summer_1January	s1w1
6590	NHFROG	Wattle Flat	Bathurst	NH	A	9	T	25.8	January	Summer	2018	1	16	2018-01-16	Oct 17-April 18	14.108	19.6387	23.623	0	24	0	9.515	2018_January	2018	0	Summer_1	Summer_1January	s1w1
6590	NHSTUMP	Whiteleys Road Molong	Orange	NH	A	5	T	24.8	January	Summer	2018	1	16	2018-01-16	Oct 17-April 18	14.62	23.293	41.106	4	24	0.166667	26.486	2018_January	2018	1	Summer_1	Summer_1January	s1w1
6591	AH17	Hinton Reserve	Orange	AH	D	7	B	26.4	January	Summer	2018	1	17	2018-01-17	Oct 17-April 18	11.11	18.0606	25.631	0	24	0	14.521	2018_January	2018	0	Summer_1	Summer_1January	s1w1
6591	AH2	Wattle Flat	Bathurst	AH	D	5	B	29.2	January	Summer	2018	1	17	2018-01-17	Oct 17-April 18	10	19.7083	29.5	0	24	0	19.5	2018_January	2018	0	Summer_1	Summer_1January	s1w1
6591	AH20	Hinton Reserve	Orange	AH	D	5	B	26.4	January	Summer	2018	1	17	2018-01-17	Oct 17-April 18	10.052	18.0355	24.559	0	24	0	14.507	2018_January	2018	0	Summer_1	Summer_1January	s1w1
6591	AH21	Hinton Reserve	Orange	AH	D	4	B	26.4	January	Summer	2018	1	17	2018-01-17	Oct 17-April 18	10.5	17.875	27.5	0	24	0	17	2018_January	2018	0	Summer_1	Summer_1January	s1w1
6591	AH26	Molong Golf Club	Orange	AH	D	5	T	26.4	January	Summer	2018	1	17	2018-01-17	Oct 17-April 18	12	21.6667	29.5	0	24	0	17.5	2018_January	2018	0	Summer_1	Summer_1January	s1w1
6591	AH27	Molong Golf Club	Orange	AH	D	4	T	26.4	January	Summer	2018	1	17	2018-01-17	Oct 17-April 18	11.5	22.4583	30	0	24	0	18.5	2018_January	2018	0	Summer_1	Summer_1January	s1w1
6591	AH29	Molong Golf Club	Orange	AH	A	9	T	26.4	January	Summer	2018	1	17	2018-01-17	Oct 17-April 18	18.074	20.9304	24.078	0	24	0	6.004	2018_January	2018	0	Summer_1	Summer_1January	s1w1
6591	AH3	Wattle Flat	Bathurst	AH	D	4	B	29.2	January	Summer	2018	1	17	2018-01-17	Oct 17-April 18	9.019	19.8821	28.031	0	24	0	19.012	2018_January	2018	0	Summer_1	Summer_1January	s1w1
6591	AH32	Neville	Orange	AH	D	4	T	26.4	January	Summer	2018	1	17	2018-01-17	Oct 17-April 18	11.5	17.4375	22	0	24	0	10.5	2018_January	2018	0	Summer_1	Summer_1January	s1w1
6591	AH33	Neville	Orange	AH	D	4	B	26.4	January	Summer	2018	1	17	2018-01-17	Oct 17-April 18	10.58	18.1944	26.096	0	24	0	15.516	2018_January	2018	0	Summer_1	Summer_1January	s1w1
6591	AH33W	Whiteleys Road Molong	Orange	AH	D	10	T	26.4	January	Summer	2018	1	17	2018-01-17	Oct 17-April 18	14.5	21.6458	28.5	0	24	0	14	2018_January	2018	0	Summer_1	Summer_1January	s1w1
6591	AH34	Neville	Orange	AH	D	7	T	26.4	January	Summer	2018	1	17	2018-01-17	Oct 17-April 18	10.5	17.5625	23	0	24	0	12.5	2018_January	2018	0	Summer_1	Summer_1January	s1w1
6591	AH35	Neville	Orange	AH	D	4	B	26.4	January	Summer	2018	1	17	2018-01-17	Oct 17-April 18	9.114	18.648	25.633	0	24	0	16.519	2018_January	2018	0	Summer_1	Summer_1January	s1w1
6591	AH39	Whiteleys Road Molong	Orange	AH	D	4	T	26.4	January	Summer	2018	1	17	2018-01-17	Oct 17-April 18	12	22.6875	37.5	3	24	0.125	25.5	2018_January	2018	1	Summer_1	Summer_1January	s1w1
6591	AH40	Whiteleys Road Molong	Orange	AH	D	4	T	26.4	January	Summer	2018	1	17	2018-01-17	Oct 17-April 18	12	22.5417	36	1	24	0.0416667	24	2018_January	2018	1	Summer_1	Summer_1January	s1w1
6591	AH41	Whiteleys Road Molong	Orange	AH	D	6	T	26.4	January	Summer	2018	1	17	2018-01-17	Oct 17-April 18	12.5	22.3542	32	0	24	0	19.5	2018_January	2018	0	Summer_1	Summer_1January	s1w1
6591	AH42	Whiteleys Road Molong	Orange	AH	D	5	T	26.4	January	Summer	2018	1	17	2018-01-17	Oct 17-April 18	12.5	22.5625	31	0	24	0	18.5	2018_January	2018	0	Summer_1	Summer_1January	s1w1
6591	AH43	Wattle Flat	Bathurst	AH	A	3	T	29.2	January	Summer	2018	1	17	2018-01-17	Oct 17-April 18	10.124	20.9301	38.63	2	24	0.0833333	28.506	2018_January	2018	1	Summer_1	Summer_1January	s1w1
6591	AH44	Wattle Flat	Bathurst	AH	A	6	T	29.2	January	Summer	2018	1	17	2018-01-17	Oct 17-April 18	11.5	20.1458	27.5	0	24	0	16	2018_January	2018	0	Summer_1	Summer_1January	s1w1
6591	AH45	Wattle Flat	Bathurst	AH	A	4	B	29.2	January	Summer	2018	1	17	2018-01-17	Oct 17-April 18	9	19.2917	26.5	0	24	0	17.5	2018_January	2018	0	Summer_1	Summer_1January	s1w1
6591	AH50	Hinton Reserve	Orange	AH	D	8	T	26.4	January	Summer	2018	1	17	2018-01-17	Oct 17-April 18	13.103	19.3648	24.121	0	24	0	11.018	2018_January	2018	0	Summer_1	Summer_1January	s1w1
6591	AH55	Molong Golf Club	Orange	AH	D	5	T	26.4	January	Summer	2018	1	17	2018-01-17	Oct 17-April 18	13.617	22.6281	28.13	0	24	0	14.513	2018_January	2018	0	Summer_1	Summer_1January	s1w1
6591	AH59	Molong Golf Club	Orange	AH	D	5	T	26.4	January	Summer	2018	1	17	2018-01-17	Oct 17-April 18	14.5	22.5208	30.5	0	24	0	16	2018_January	2018	0	Summer_1	Summer_1January	s1w1
6591	AH8	Whiteleys Road Molong	Orange	AH	D	3	T	26.4	January	Summer	2018	1	17	2018-01-17	Oct 17-April 18	14.14	22.3144	29.149	0	24	0	15.009	2018_January	2018	0	Summer_1	Summer_1January	s1w1
6591	AH9	Whiteleys Road Molong	Orange	AH	D	7	T	26.4	January	Summer	2018	1	17	2018-01-17	Oct 17-April 18	13.078	22.0268	31.091	0	24	0	18.013	2018_January	2018	0	Summer_1	Summer_1January	s1w1
6591	AHB	Molong Golf Club	Orange	AH	D	4	T	26.4	January	Summer	2018	1	17	2018-01-17	Oct 17-April 18	15.104	23.3594	29.61	0	24	0	14.506	2018_January	2018	0	Summer_1	Summer_1January	s1w1
6591	NH12	Whiteleys Road Molong	Orange	NH	D	7	B	26.4	January	Summer	2018	1	17	2018-01-17	Oct 17-April 18	10.539	24.0289	41.037	4	24	0.166667	30.498	2018_January	2018	1	Summer_1	Summer_1January	s1w1
6591	NH13	Whiteleys Road Molong	Orange	NH	D	8	B	26.4	January	Summer	2018	1	17	2018-01-17	Oct 17-April 18	13.043	25.1502	42.037	6	24	0.25	28.994	2018_January	2018	1	Summer_1	Summer_1January	s1w1
6591	NH19	Hinton Reserve	Orange	NH	D	2	T	26.4	January	Summer	2018	1	17	2018-01-17	Oct 17-April 18	9.559	19.0088	32.075	0	24	0	22.516	2018_January	2018	0	Summer_1	Summer_1January	s1w1
6591	NH48	Wattle Flat	Bathurst	NH	A	8	T	29.2	January	Summer	2018	1	17	2018-01-17	Oct 17-April 18	14.62	19.3148	24.633	0	24	0	10.013	2018_January	2018	0	Summer_1	Summer_1January	s1w1
6591	NH53	Hinton Reserve	Orange	NH	D	10	T	26.4	January	Summer	2018	1	17	2018-01-17	Oct 17-April 18	13.133	17.1995	20.139	0	24	0	7.006	2018_January	2018	0	Summer_1	Summer_1January	s1w1
6591	NH54	Hinton Reserve	Orange	NH	D	7	T	26.4	January	Summer	2018	1	17	2018-01-17	Oct 17-April 18	12.083	19.2432	28.105	0	24	0	16.022	2018_January	2018	0	Summer_1	Summer_1January	s1w1
6591	NH56	Whiteleys Road Molong	Orange	NH	A	5	B	26.4	January	Summer	2018	1	17	2018-01-17	Oct 17-April 18	17.532	23.5137	27.535	0	24	0	10.003	2018_January	2018	0	Summer_1	Summer_1January	s1w1
6591	NH57	Whiteleys Road Molong	Orange	NH	A	11	B	26.4	January	Summer	2018	1	17	2018-01-17	Oct 17-April 18	15.086	23.3435	28.095	0	24	0	13.009	2018_January	2018	0	Summer_1	Summer_1January	s1w1
6591	NHFROG	Wattle Flat	Bathurst	NH	A	9	T	29.2	January	Summer	2018	1	17	2018-01-17	Oct 17-April 18	13.106	20.3055	25.123	0	24	0	12.017	2018_January	2018	0	Summer_1	Summer_1January	s1w1
6591	NHSTUMP	Whiteleys Road Molong	Orange	NH	A	5	T	26.4	January	Summer	2018	1	17	2018-01-17	Oct 17-April 18	11.611	23.0205	40.608	4	24	0.166667	28.997	2018_January	2018	1	Summer_1	Summer_1January	s1w1
6592	AH17	Hinton Reserve	Orange	AH	D	7	B	30.3	January	Summer	2018	1	18	2018-01-18	Oct 17-April 18	12.614	20.8336	29.629	0	24	0	17.015	2018_January	2018	0	Summer_1	Summer_1January	s1w1
6592	AH2	Wattle Flat	Bathurst	AH	D	5	B	33.1	January	Summer	2018	1	18	2018-01-18	Oct 17-April 18	11.5	22.7917	33	0	24	0	21.5	2018_January	2018	0	Summer_1	Summer_1January	s1w1
6592	AH20	Hinton Reserve	Orange	AH	D	5	B	30.3	January	Summer	2018	1	18	2018-01-18	Oct 17-April 18	11.553	20.6195	28.058	0	24	0	16.505	2018_January	2018	0	Summer_1	Summer_1January	s1w1
6592	AH21	Hinton Reserve	Orange	AH	D	4	B	30.3	January	Summer	2018	1	18	2018-01-18	Oct 17-April 18	12	20.6875	30.5	0	24	0	18.5	2018_January	2018	0	Summer_1	Summer_1January	s1w1
6592	AH26	Molong Golf Club	Orange	AH	D	5	T	30.3	January	Summer	2018	1	18	2018-01-18	Oct 17-April 18	14	24.875	34	0	24	0	20	2018_January	2018	0	Summer_1	Summer_1January	s1w1
6592	AH27	Molong Golf Club	Orange	AH	D	4	T	30.3	January	Summer	2018	1	18	2018-01-18	Oct 17-April 18	14	25.5	34.5	0	24	0	20.5	2018_January	2018	0	Summer_1	Summer_1January	s1w1
6592	AH29	Molong Golf Club	Orange	AH	A	9	T	30.3	January	Summer	2018	1	18	2018-01-18	Oct 17-April 18	19.075	22.7645	26.578	0	24	0	7.503	2018_January	2018	0	Summer_1	Summer_1January	s1w1
6592	AH3	Wattle Flat	Bathurst	AH	D	4	B	33.1	January	Summer	2018	1	18	2018-01-18	Oct 17-April 18	11.022	23.0704	32.529	0	24	0	21.507	2018_January	2018	0	Summer_1	Summer_1January	s1w1
6592	AH32	Neville	Orange	AH	D	4	T	30.3	January	Summer	2018	1	18	2018-01-18	Oct 17-April 18	14.5	21.2708	29.5	0	24	0	15	2018_January	2018	0	Summer_1	Summer_1January	s1w1
6592	AH33	Neville	Orange	AH	D	4	B	30.3	January	Summer	2018	1	18	2018-01-18	Oct 17-April 18	13.586	23.3005	32.092	0	24	0	18.506	2018_January	2018	0	Summer_1	Summer_1January	s1w1
6592	AH33W	Whiteleys Road Molong	Orange	AH	D	10	T	30.3	January	Summer	2018	1	18	2018-01-18	Oct 17-April 18	17	24.3333	32	0	24	0	15	2018_January	2018	0	Summer_1	Summer_1January	s1w1
6592	AH34	Neville	Orange	AH	D	7	T	30.3	January	Summer	2018	1	18	2018-01-18	Oct 17-April 18	13.5	21.7917	27.5	0	24	0	14	2018_January	2018	0	Summer_1	Summer_1January	s1w1
6592	AH35	Neville	Orange	AH	D	4	B	30.3	January	Summer	2018	1	18	2018-01-18	Oct 17-April 18	12.12	23.8575	34.127	0	24	0	22.007	2018_January	2018	0	Summer_1	Summer_1January	s1w1
6592	AH39	Whiteleys Road Molong	Orange	AH	D	4	T	30.3	January	Summer	2018	1	18	2018-01-18	Oct 17-April 18	14.5	26.0625	41.5	5	24	0.208333	27	2018_January	2018	1	Summer_1	Summer_1January	s1w1
6592	AH40	Whiteleys Road Molong	Orange	AH	D	4	T	30.3	January	Summer	2018	1	18	2018-01-18	Oct 17-April 18	15	26.2083	39.5	4	24	0.166667	24.5	2018_January	2018	1	Summer_1	Summer_1January	s1w1
6592	AH41	Whiteleys Road Molong	Orange	AH	D	6	T	30.3	January	Summer	2018	1	18	2018-01-18	Oct 17-April 18	15	25.8125	35.5	2	24	0.0833333	20.5	2018_January	2018	1	Summer_1	Summer_1January	s1w1
6592	AH42	Whiteleys Road Molong	Orange	AH	D	5	T	30.3	January	Summer	2018	1	18	2018-01-18	Oct 17-April 18	15	25.6667	34.5	0	24	0	19.5	2018_January	2018	0	Summer_1	Summer_1January	s1w1
6592	AH43	Wattle Flat	Bathurst	AH	A	3	T	33.1	January	Summer	2018	1	18	2018-01-18	Oct 17-April 18	12.129	24.1385	45.608	3	24	0.125	33.479	2018_January	2018	1	Summer_1	Summer_1January	s1w1
6592	AH44	Wattle Flat	Bathurst	AH	A	6	T	33.1	January	Summer	2018	1	18	2018-01-18	Oct 17-April 18	13	23.1875	31.5	0	24	0	18.5	2018_January	2018	0	Summer_1	Summer_1January	s1w1
6592	AH45	Wattle Flat	Bathurst	AH	A	4	B	33.1	January	Summer	2018	1	18	2018-01-18	Oct 17-April 18	11	22.4375	31	0	24	0	20	2018_January	2018	0	Summer_1	Summer_1January	s1w1
6592	AH50	Hinton Reserve	Orange	AH	D	8	T	30.3	January	Summer	2018	1	18	2018-01-18	Oct 17-April 18	14.607	21.6585	27.121	0	24	0	12.514	2018_January	2018	0	Summer_1	Summer_1January	s1w1
6592	AH55	Molong Golf Club	Orange	AH	D	5	T	30.3	January	Summer	2018	1	18	2018-01-18	Oct 17-April 18	15.621	25.2317	31.626	0	24	0	16.005	2018_January	2018	0	Summer_1	Summer_1January	s1w1
6592	AH59	Molong Golf Club	Orange	AH	D	5	T	30.3	January	Summer	2018	1	18	2018-01-18	Oct 17-April 18	16.5	25.4167	35	0	24	0	18.5	2018_January	2018	0	Summer_1	Summer_1January	s1w1
6592	AH8	Whiteleys Road Molong	Orange	AH	D	3	T	30.3	January	Summer	2018	1	18	2018-01-18	Oct 17-April 18	16.143	25.2936	33.145	0	24	0	17.002	2018_January	2018	0	Summer_1	Summer_1January	s1w1
6592	AH9	Whiteleys Road Molong	Orange	AH	D	7	T	30.3	January	Summer	2018	1	18	2018-01-18	Oct 17-April 18	15.584	25.2148	34.586	0	24	0	19.002	2018_January	2018	0	Summer_1	Summer_1January	s1w1
6592	AHB	Molong Golf Club	Orange	AH	D	4	T	30.3	January	Summer	2018	1	18	2018-01-18	Oct 17-April 18	16.606	26.0463	33.606	0	24	0	17	2018_January	2018	0	Summer_1	Summer_1January	s1w1
6592	NH12	Whiteleys Road Molong	Orange	NH	D	7	B	30.3	January	Summer	2018	1	18	2018-01-18	Oct 17-April 18	13.045	27.4235	46.021	8	24	0.333333	32.976	2018_January	2018	1	Summer_1	Summer_1January	s1w1
6592	NH13	Whiteleys Road Molong	Orange	NH	D	8	B	30.3	January	Summer	2018	1	18	2018-01-18	Oct 17-April 18	14.545	28.2115	46.03	7	24	0.291667	31.485	2018_January	2018	1	Summer_1	Summer_1January	s1w1
6592	NH19	Hinton Reserve	Orange	NH	D	2	T	30.3	January	Summer	2018	1	18	2018-01-18	Oct 17-April 18	11.062	21.8639	35.571	2	24	0.0833333	24.509	2018_January	2018	1	Summer_1	Summer_1January	s1w1
6592	NH48	Wattle Flat	Bathurst	NH	A	8	T	33.1	January	Summer	2018	1	18	2018-01-18	Oct 17-April 18	16.123	21.6504	27.632	0	24	0	11.509	2018_January	2018	0	Summer_1	Summer_1January	s1w1
6592	NH53	Hinton Reserve	Orange	NH	D	10	T	30.3	January	Summer	2018	1	18	2018-01-18	Oct 17-April 18	14.635	18.784	22.14	0	24	0	7.505	2018_January	2018	0	Summer_1	Summer_1January	s1w1
6592	NH54	Hinton Reserve	Orange	NH	D	7	T	30.3	January	Summer	2018	1	18	2018-01-18	Oct 17-April 18	13.086	21.9531	32.1	0	24	0	19.014	2018_January	2018	0	Summer_1	Summer_1January	s1w1
6592	NH56	Whiteleys Road Molong	Orange	NH	A	5	B	30.3	January	Summer	2018	1	18	2018-01-18	Oct 17-April 18	19.534	26.1388	30.534	0	24	0	11	2018_January	2018	0	Summer_1	Summer_1January	s1w1
6592	NH57	Whiteleys Road Molong	Orange	NH	A	11	B	30.3	January	Summer	2018	1	18	2018-01-18	Oct 17-April 18	17.59	26.0728	31.093	0	24	0	13.503	2018_January	2018	0	Summer_1	Summer_1January	s1w1
6592	NHFROG	Wattle Flat	Bathurst	NH	A	9	T	33.1	January	Summer	2018	1	18	2018-01-18	Oct 17-April 18	15.111	22.7238	28.622	0	24	0	13.511	2018_January	2018	0	Summer_1	Summer_1January	s1w1
6592	NHSTUMP	Whiteleys Road Molong	Orange	NH	A	5	T	30.3	January	Summer	2018	1	18	2018-01-18	Oct 17-April 18	14.119	26.2906	46.085	5	24	0.208333	31.966	2018_January	2018	1	Summer_1	Summer_1January	s1w1
6593	AH17	Hinton Reserve	Orange	AH	D	7	B	33.5	January	Summer	2018	1	19	2018-01-19	Oct 17-April 18	15.12	23.898	32.126	0	24	0	17.006	2018_January	2018	0	Summer_1	Summer_1January	s1w1
6593	AH2	Wattle Flat	Bathurst	AH	D	5	B	36.8	January	Summer	2018	1	19	2018-01-19	Oct 17-April 18	16	26.3542	37.5	1	24	0.0416667	21.5	2018_January	2018	1	Summer_1	Summer_1January	s1w1
6593	AH20	Hinton Reserve	Orange	AH	D	5	B	33.5	January	Summer	2018	1	19	2018-01-19	Oct 17-April 18	14.055	23.8284	31.558	0	24	0	17.503	2018_January	2018	0	Summer_1	Summer_1January	s1w1
6593	AH21	Hinton Reserve	Orange	AH	D	4	B	33.5	January	Summer	2018	1	19	2018-01-19	Oct 17-April 18	14.5	23.6875	33.5	0	24	0	19	2018_January	2018	0	Summer_1	Summer_1January	s1w1
6593	AH26	Molong Golf Club	Orange	AH	D	5	T	33.5	January	Summer	2018	1	19	2018-01-19	Oct 17-April 18	17	28.1042	37	6	24	0.25	20	2018_January	2018	1	Summer_1	Summer_1January	s1w1
6593	AH27	Molong Golf Club	Orange	AH	D	4	T	33.5	January	Summer	2018	1	19	2018-01-19	Oct 17-April 18	16.5	28.9167	39	9	24	0.375	22.5	2018_January	2018	1	Summer_1	Summer_1January	s1w1
6593	AH29	Molong Golf Club	Orange	AH	A	9	T	33.5	January	Summer	2018	1	19	2018-01-19	Oct 17-April 18	21.577	25.3483	29.577	0	24	0	8	2018_January	2018	0	Summer_1	Summer_1January	s1w1
6593	AH3	Wattle Flat	Bathurst	AH	D	4	B	36.8	January	Summer	2018	1	19	2018-01-19	Oct 17-April 18	15.527	26.675	36.027	3	24	0.125	20.5	2018_January	2018	1	Summer_1	Summer_1January	s1w1
6593	AH32	Neville	Orange	AH	D	4	T	33.5	January	Summer	2018	1	19	2018-01-19	Oct 17-April 18	17.5	24.25	33	0	24	0	15.5	2018_January	2018	0	Summer_1	Summer_1January	s1w1
6593	AH33	Neville	Orange	AH	D	4	B	33.5	January	Summer	2018	1	19	2018-01-19	Oct 17-April 18	17.091	26.1553	34.09	0	24	0	16.999	2018_January	2018	0	Summer_1	Summer_1January	s1w1
6593	AH33W	Whiteleys Road Molong	Orange	AH	D	10	T	33.5	January	Summer	2018	1	19	2018-01-19	Oct 17-April 18	19.5	27.5417	34.5	0	24	0	15	2018_January	2018	0	Summer_1	Summer_1January	s1w1
6593	AH34	Neville	Orange	AH	D	7	T	33.5	January	Summer	2018	1	19	2018-01-19	Oct 17-April 18	17	25.25	31	0	24	0	14	2018_January	2018	0	Summer_1	Summer_1January	s1w1
6593	AH35	Neville	Orange	AH	D	4	B	33.5	January	Summer	2018	1	19	2018-01-19	Oct 17-April 18	15.626	27.2739	40.117	3	24	0.125	24.491	2018_January	2018	1	Summer_1	Summer_1January	s1w1
6593	AH39	Whiteleys Road Molong	Orange	AH	D	4	T	33.5	January	Summer	2018	1	19	2018-01-19	Oct 17-April 18	17	29.0417	42.5	6	24	0.25	25.5	2018_January	2018	1	Summer_1	Summer_1January	s1w1
6593	AH40	Whiteleys Road Molong	Orange	AH	D	4	T	33.5	January	Summer	2018	1	19	2018-01-19	Oct 17-April 18	17.5	29.4583	41	7	24	0.291667	23.5	2018_January	2018	1	Summer_1	Summer_1January	s1w1
6593	AH41	Whiteleys Road Molong	Orange	AH	D	6	T	33.5	January	Summer	2018	1	19	2018-01-19	Oct 17-April 18	17.5	29.1875	38.5	7	24	0.291667	21	2018_January	2018	1	Summer_1	Summer_1January	s1w1
6593	AH42	Whiteleys Road Molong	Orange	AH	D	5	T	33.5	January	Summer	2018	1	19	2018-01-19	Oct 17-April 18	18	29.4375	38.5	7	24	0.291667	20.5	2018_January	2018	1	Summer_1	Summer_1January	s1w1
6593	AH43	Wattle Flat	Bathurst	AH	A	3	T	36.8	January	Summer	2018	1	19	2018-01-19	Oct 17-April 18	16.639	27.4934	46.106	5	24	0.208333	29.467	2018_January	2018	1	Summer_1	Summer_1January	s1w1
6593	AH44	Wattle Flat	Bathurst	AH	A	6	T	36.8	January	Summer	2018	1	19	2018-01-19	Oct 17-April 18	17.5	26.6875	35	0	24	0	17.5	2018_January	2018	0	Summer_1	Summer_1January	s1w1
6593	AH45	Wattle Flat	Bathurst	AH	A	4	B	36.8	January	Summer	2018	1	19	2018-01-19	Oct 17-April 18	15.5	26.0208	34.5	0	24	0	19	2018_January	2018	0	Summer_1	Summer_1January	s1w1
6593	AH50	Hinton Reserve	Orange	AH	D	8	T	33.5	January	Summer	2018	1	19	2018-01-19	Oct 17-April 18	17.113	24.41	29.619	0	24	0	12.506	2018_January	2018	0	Summer_1	Summer_1January	s1w1
6593	AH55	Molong Golf Club	Orange	AH	D	5	T	33.5	January	Summer	2018	1	19	2018-01-19	Oct 17-April 18	18.126	28.3763	34.621	0	24	0	16.495	2018_January	2018	0	Summer_1	Summer_1January	s1w1
6593	AH59	Molong Golf Club	Orange	AH	D	5	T	33.5	January	Summer	2018	1	19	2018-01-19	Oct 17-April 18	19	28.5625	37.5	4	24	0.166667	18.5	2018_January	2018	1	Summer_1	Summer_1January	s1w1
6593	AH8	Whiteleys Road Molong	Orange	AH	D	3	T	33.5	January	Summer	2018	1	19	2018-01-19	Oct 17-April 18	18.647	28.6677	36.141	4	24	0.166667	17.494	2018_January	2018	1	Summer_1	Summer_1January	s1w1
6593	AH9	Whiteleys Road Molong	Orange	AH	D	7	T	33.5	January	Summer	2018	1	19	2018-01-19	Oct 17-April 18	18.088	28.5888	37.081	7	24	0.291667	18.993	2018_January	2018	1	Summer_1	Summer_1January	s1w1
6593	AHB	Molong Golf Club	Orange	AH	D	4	T	33.5	January	Summer	2018	1	19	2018-01-19	Oct 17-April 18	19.609	28.7954	36.602	4	24	0.166667	16.993	2018_January	2018	1	Summer_1	Summer_1January	s1w1
6593	NH12	Whiteleys Road Molong	Orange	NH	D	7	B	33.5	January	Summer	2018	1	19	2018-01-19	Oct 17-April 18	15.049	31.005	47.017	9	24	0.375	31.968	2018_January	2018	1	Summer_1	Summer_1January	s1w1
6593	NH13	Whiteleys Road Molong	Orange	NH	D	8	B	33.5	January	Summer	2018	1	19	2018-01-19	Oct 17-April 18	17.047	31.1483	48.026	8	24	0.333333	30.979	2018_January	2018	1	Summer_1	Summer_1January	s1w1
6593	NH19	Hinton Reserve	Orange	NH	D	2	T	33.5	January	Summer	2018	1	19	2018-01-19	Oct 17-April 18	14.068	24.9898	38.565	3	24	0.125	24.497	2018_January	2018	1	Summer_1	Summer_1January	s1w1
6593	NH48	Wattle Flat	Bathurst	NH	A	8	T	36.8	January	Summer	2018	1	19	2018-01-19	Oct 17-April 18	20.13	25.0482	30.63	0	24	0	10.5	2018_January	2018	0	Summer_1	Summer_1January	s1w1
6593	NH53	Hinton Reserve	Orange	NH	D	10	T	33.5	January	Summer	2018	1	19	2018-01-19	Oct 17-April 18	16.637	20.4932	23.14	0	24	0	6.503	2018_January	2018	0	Summer_1	Summer_1January	s1w1
6593	NH54	Hinton Reserve	Orange	NH	D	7	T	33.5	January	Summer	2018	1	19	2018-01-19	Oct 17-April 18	15.593	24.6217	34.097	0	24	0	18.504	2018_January	2018	0	Summer_1	Summer_1January	s1w1
6593	NH56	Whiteleys Road Molong	Orange	NH	A	5	B	33.5	January	Summer	2018	1	19	2018-01-19	Oct 17-April 18	22.535	29.5131	34.032	0	24	0	11.497	2018_January	2018	0	Summer_1	Summer_1January	s1w1
6593	NH57	Whiteleys Road Molong	Orange	NH	A	11	B	33.5	January	Summer	2018	1	19	2018-01-19	Oct 17-April 18	20.093	29.5087	34.588	0	24	0	14.495	2018_January	2018	0	Summer_1	Summer_1January	s1w1
6593	NHFROG	Wattle Flat	Bathurst	NH	A	9	T	36.8	January	Summer	2018	1	19	2018-01-19	Oct 17-April 18	19.118	26.3915	32.119	0	24	0	13.001	2018_January	2018	0	Summer_1	Summer_1January	s1w1
6593	NHSTUMP	Whiteleys Road Molong	Orange	NH	A	5	T	33.5	January	Summer	2018	1	19	2018-01-19	Oct 17-April 18	16.625	29.2483	46.582	7	24	0.291667	29.957	2018_January	2018	1	Summer_1	Summer_1January	s1w1
6594	AH17	Hinton Reserve	Orange	AH	D	7	B	35.4	January	Summer	2018	1	20	2018-01-20	Oct 17-April 18	17.625	25.6486	33.623	0	24	0	15.998	2018_January	2018	0	Summer_1	Summer_1January	s1w2
6594	AH2	Wattle Flat	Bathurst	AH	D	5	B	37	January	Summer	2018	1	20	2018-01-20	Oct 17-April 18	16	26.5625	35	0	24	0	19	2018_January	2018	0	Summer_1	Summer_1January	s1w2
6594	AH20	Hinton Reserve	Orange	AH	D	5	B	35.4	January	Summer	2018	1	20	2018-01-20	Oct 17-April 18	17.056	25.5997	32.058	0	24	0	15.002	2018_January	2018	0	Summer_1	Summer_1January	s1w2
6594	AH21	Hinton Reserve	Orange	AH	D	4	B	35.4	January	Summer	2018	1	20	2018-01-20	Oct 17-April 18	17.5	25.75	34.5	0	24	0	17	2018_January	2018	0	Summer_1	Summer_1January	s1w2
6594	AH26	Molong Golf Club	Orange	AH	D	5	T	35.4	January	Summer	2018	1	20	2018-01-20	Oct 17-April 18	18.5	29.4583	37.5	8	24	0.333333	19	2018_January	2018	1	Summer_1	Summer_1January	s1w2
6594	AH27	Molong Golf Club	Orange	AH	D	4	T	35.4	January	Summer	2018	1	20	2018-01-20	Oct 17-April 18	18	30.1667	39	9	24	0.375	21	2018_January	2018	1	Summer_1	Summer_1January	s1w2
6594	AH29	Molong Golf Club	Orange	AH	A	9	T	35.4	January	Summer	2018	1	20	2018-01-20	Oct 17-April 18	24.078	27.7648	31.076	0	24	0	6.998	2018_January	2018	0	Summer_1	Summer_1January	s1w2
6594	AH3	Wattle Flat	Bathurst	AH	D	4	B	37	January	Summer	2018	1	20	2018-01-20	Oct 17-April 18	15.527	26.9877	35.527	2	24	0.0833333	20	2018_January	2018	1	Summer_1	Summer_1January	s1w2
6594	AH32	Neville	Orange	AH	D	4	T	35.4	January	Summer	2018	1	20	2018-01-20	Oct 17-April 18	19	26.25	34	0	24	0	15	2018_January	2018	0	Summer_1	Summer_1January	s1w2
6594	AH33	Neville	Orange	AH	D	4	B	35.4	January	Summer	2018	1	20	2018-01-20	Oct 17-April 18	19.093	28.113	37.086	6	24	0.25	17.993	2018_January	2018	1	Summer_1	Summer_1January	s1w2
6594	AH33W	Whiteleys Road Molong	Orange	AH	D	10	T	35.4	January	Summer	2018	1	20	2018-01-20	Oct 17-April 18	21	28.4792	35	0	24	0	14	2018_January	2018	0	Summer_1	Summer_1January	s1w2
6594	AH34	Neville	Orange	AH	D	7	T	35.4	January	Summer	2018	1	20	2018-01-20	Oct 17-April 18	19.5	27.0208	33	0	24	0	13.5	2018_January	2018	0	Summer_1	Summer_1January	s1w2
6594	AH35	Neville	Orange	AH	D	4	B	35.4	January	Summer	2018	1	20	2018-01-20	Oct 17-April 18	18.129	28.6075	38.121	8	24	0.333333	19.992	2018_January	2018	1	Summer_1	Summer_1January	s1w2
6594	AH39	Whiteleys Road Molong	Orange	AH	D	4	T	35.4	January	Summer	2018	1	20	2018-01-20	Oct 17-April 18	17.5	30.9375	48.5	8	24	0.333333	31	2018_January	2018	1	Summer_1	Summer_1January	s1w2
6594	AH40	Whiteleys Road Molong	Orange	AH	D	4	T	35.4	January	Summer	2018	1	20	2018-01-20	Oct 17-April 18	18	30.125	41.5	7	24	0.291667	23.5	2018_January	2018	1	Summer_1	Summer_1January	s1w2
6594	AH41	Whiteleys Road Molong	Orange	AH	D	6	T	35.4	January	Summer	2018	1	20	2018-01-20	Oct 17-April 18	18	29.7083	39.5	7	24	0.291667	21.5	2018_January	2018	1	Summer_1	Summer_1January	s1w2
6594	AH42	Whiteleys Road Molong	Orange	AH	D	5	T	35.4	January	Summer	2018	1	20	2018-01-20	Oct 17-April 18	18	29.8542	39	7	24	0.291667	21	2018_January	2018	1	Summer_1	Summer_1January	s1w2
6594	AH43	Wattle Flat	Bathurst	AH	A	3	T	37	January	Summer	2018	1	20	2018-01-20	Oct 17-April 18	16.639	28.056	48.097	4	24	0.166667	31.458	2018_January	2018	1	Summer_1	Summer_1January	s1w2
6594	AH44	Wattle Flat	Bathurst	AH	A	6	T	37	January	Summer	2018	1	20	2018-01-20	Oct 17-April 18	18	26.9792	34	0	24	0	16	2018_January	2018	0	Summer_1	Summer_1January	s1w2
6594	AH45	Wattle Flat	Bathurst	AH	A	4	B	37	January	Summer	2018	1	20	2018-01-20	Oct 17-April 18	15.5	26.3958	34	0	24	0	18.5	2018_January	2018	0	Summer_1	Summer_1January	s1w2
6594	AH50	Hinton Reserve	Orange	AH	D	8	T	35.4	January	Summer	2018	1	20	2018-01-20	Oct 17-April 18	19.617	26.2854	31.617	0	24	0	12	2018_January	2018	0	Summer_1	Summer_1January	s1w2
6594	AH55	Molong Golf Club	Orange	AH	D	5	T	35.4	January	Summer	2018	1	20	2018-01-20	Oct 17-April 18	20.629	30.5415	36.617	6	24	0.25	15.988	2018_January	2018	1	Summer_1	Summer_1January	s1w2
6594	AH59	Molong Golf Club	Orange	AH	D	5	T	35.4	January	Summer	2018	1	20	2018-01-20	Oct 17-April 18	21.5	30.9375	40.5	7	24	0.291667	19	2018_January	2018	1	Summer_1	Summer_1January	s1w2
6594	AH8	Whiteleys Road Molong	Orange	AH	D	3	T	35.4	January	Summer	2018	1	20	2018-01-20	Oct 17-April 18	19.648	29.688	37.139	7	24	0.291667	17.491	2018_January	2018	1	Summer_1	Summer_1January	s1w2
6594	AH9	Whiteleys Road Molong	Orange	AH	D	7	T	35.4	January	Summer	2018	1	20	2018-01-20	Oct 17-April 18	19.089	29.8172	39.077	8	24	0.333333	19.988	2018_January	2018	1	Summer_1	Summer_1January	s1w2
6594	AHB	Molong Golf Club	Orange	AH	D	4	T	35.4	January	Summer	2018	1	20	2018-01-20	Oct 17-April 18	22.111	31.2523	37.6	9	24	0.375	15.489	2018_January	2018	1	Summer_1	Summer_1January	s1w2
6594	NH12	Whiteleys Road Molong	Orange	NH	D	7	B	35.4	January	Summer	2018	1	20	2018-01-20	Oct 17-April 18	15.55	30.8383	46.519	9	24	0.375	30.969	2018_January	2018	1	Summer_1	Summer_1January	s1w2
6594	NH13	Whiteleys Road Molong	Orange	NH	D	8	B	35.4	January	Summer	2018	1	20	2018-01-20	Oct 17-April 18	18.048	31.8773	49.522	8	24	0.333333	31.474	2018_January	2018	1	Summer_1	Summer_1January	s1w2
6594	NH19	Hinton Reserve	Orange	NH	D	2	T	35.4	January	Summer	2018	1	20	2018-01-20	Oct 17-April 18	16.071	26.6773	41.06	5	24	0.208333	24.989	2018_January	2018	1	Summer_1	Summer_1January	s1w2
6594	NH48	Wattle Flat	Bathurst	NH	A	8	T	37	January	Summer	2018	1	20	2018-01-20	Oct 17-April 18	21.131	26.1735	31.13	0	24	0	9.999	2018_January	2018	0	Summer_1	Summer_1January	s1w2
6594	NH53	Hinton Reserve	Orange	NH	D	10	T	35.4	January	Summer	2018	1	20	2018-01-20	Oct 17-April 18	18.138	22.0774	25.141	0	24	0	7.003	2018_January	2018	0	Summer_1	Summer_1January	s1w2
6594	NH54	Hinton Reserve	Orange	NH	D	7	T	35.4	January	Summer	2018	1	20	2018-01-20	Oct 17-April 18	17.096	26.2468	35.094	1	24	0.0416667	17.998	2018_January	2018	1	Summer_1	Summer_1January	s1w2
6594	NH56	Whiteleys Road Molong	Orange	NH	A	5	B	35.4	January	Summer	2018	1	20	2018-01-20	Oct 17-April 18	24.035	31.0541	35.531	4	24	0.166667	11.496	2018_January	2018	1	Summer_1	Summer_1January	s1w2
6594	NH57	Whiteleys Road Molong	Orange	NH	A	11	B	35.4	January	Summer	2018	1	20	2018-01-20	Oct 17-April 18	21.094	30.9865	36.584	9	24	0.375	15.49	2018_January	2018	1	Summer_1	Summer_1January	s1w2
6594	NHFROG	Wattle Flat	Bathurst	NH	A	9	T	37	January	Summer	2018	1	20	2018-01-20	Oct 17-April 18	19.619	27.2874	32.618	0	24	0	12.999	2018_January	2018	0	Summer_1	Summer_1January	s1w2
6594	NHSTUMP	Whiteleys Road Molong	Orange	NH	A	5	T	35.4	January	Summer	2018	1	20	2018-01-20	Oct 17-April 18	17.627	30.4748	48.572	7	24	0.291667	30.945	2018_January	2018	1	Summer_1	Summer_1January	s1w2
6595	AH17	Hinton Reserve	Orange	AH	D	7	B	35.1	January	Summer	2018	1	21	2018-01-21	Oct 17-April 18	18.126	25.8779	33.623	0	24	0	15.497	2018_January	2018	0	Summer_1	Summer_1January	s1w2
6595	AH2	Wattle Flat	Bathurst	AH	D	5	B	37.7	January	Summer	2018	1	21	2018-01-21	Oct 17-April 18	19.5	28.3542	38	1	24	0.0416667	18.5	2018_January	2018	1	Summer_1	Summer_1January	s1w2
6595	AH20	Hinton Reserve	Orange	AH	D	5	B	35.1	January	Summer	2018	1	21	2018-01-21	Oct 17-April 18	17.056	25.3704	32.058	0	24	0	15.002	2018_January	2018	0	Summer_1	Summer_1January	s1w2
6595	AH21	Hinton Reserve	Orange	AH	D	4	B	35.1	January	Summer	2018	1	21	2018-01-21	Oct 17-April 18	17.5	25.5833	34	0	24	0	16.5	2018_January	2018	0	Summer_1	Summer_1January	s1w2
6595	AH26	Molong Golf Club	Orange	AH	D	5	T	35.1	January	Summer	2018	1	21	2018-01-21	Oct 17-April 18	19	29.3333	37	6	24	0.25	18	2018_January	2018	1	Summer_1	Summer_1January	s1w2
6595	AH27	Molong Golf Club	Orange	AH	D	4	T	35.1	January	Summer	2018	1	21	2018-01-21	Oct 17-April 18	19	29.6875	37.5	9	24	0.375	18.5	2018_January	2018	1	Summer_1	Summer_1January	s1w2
6595	AH29	Molong Golf Club	Orange	AH	A	9	T	35.1	January	Summer	2018	1	21	2018-01-21	Oct 17-April 18	25.078	28.4729	31.575	0	24	0	6.497	2018_January	2018	0	Summer_1	Summer_1January	s1w2
6595	AH3	Wattle Flat	Bathurst	AH	D	4	B	37.7	January	Summer	2018	1	21	2018-01-21	Oct 17-April 18	19.53	28.7377	36.526	6	24	0.25	16.996	2018_January	2018	1	Summer_1	Summer_1January	s1w2
6595	AH32	Neville	Orange	AH	D	4	T	35.1	January	Summer	2018	1	21	2018-01-21	Oct 17-April 18	21	26.875	33	0	24	0	12	2018_January	2018	0	Summer_1	Summer_1January	s1w2
6595	AH33	Neville	Orange	AH	D	4	B	35.1	January	Summer	2018	1	21	2018-01-21	Oct 17-April 18	20.594	28.9876	37.585	7	24	0.291667	16.991	2018_January	2018	1	Summer_1	Summer_1January	s1w2
6595	AH33W	Whiteleys Road Molong	Orange	AH	D	10	T	35.1	January	Summer	2018	1	21	2018-01-21	Oct 17-April 18	23.5	29.5833	36	3	24	0.125	12.5	2018_January	2018	1	Summer_1	Summer_1January	s1w2
6595	AH34	Neville	Orange	AH	D	7	T	35.1	January	Summer	2018	1	21	2018-01-21	Oct 17-April 18	20.5	27.75	33	0	24	0	12.5	2018_January	2018	0	Summer_1	Summer_1January	s1w2
6595	AH35	Neville	Orange	AH	D	4	B	35.1	January	Summer	2018	1	21	2018-01-21	Oct 17-April 18	20.131	29.0869	37.622	9	24	0.375	17.491	2018_January	2018	1	Summer_1	Summer_1January	s1w2
6595	AH39	Whiteleys Road Molong	Orange	AH	D	4	T	35.1	January	Summer	2018	1	21	2018-01-21	Oct 17-April 18	22	32.1458	50.5	8	24	0.333333	28.5	2018_January	2018	1	Summer_1	Summer_1January	s1w2
6595	AH40	Whiteleys Road Molong	Orange	AH	D	4	T	35.1	January	Summer	2018	1	21	2018-01-21	Oct 17-April 18	23	31.375	44	7	24	0.291667	21	2018_January	2018	1	Summer_1	Summer_1January	s1w2
6595	AH41	Whiteleys Road Molong	Orange	AH	D	6	T	35.1	January	Summer	2018	1	21	2018-01-21	Oct 17-April 18	23	30.6875	38.5	7	24	0.291667	15.5	2018_January	2018	1	Summer_1	Summer_1January	s1w2
6595	AH42	Whiteleys Road Molong	Orange	AH	D	5	T	35.1	January	Summer	2018	1	21	2018-01-21	Oct 17-April 18	23	30.4167	38	6	24	0.25	15	2018_January	2018	1	Summer_1	Summer_1January	s1w2
6595	AH43	Wattle Flat	Bathurst	AH	A	3	T	37.7	January	Summer	2018	1	21	2018-01-21	Oct 17-April 18	20.144	28.5583	41.123	4	24	0.166667	20.979	2018_January	2018	1	Summer_1	Summer_1January	s1w2
6595	AH44	Wattle Flat	Bathurst	AH	A	6	T	37.7	January	Summer	2018	1	21	2018-01-21	Oct 17-April 18	21	28.5625	35.5	1	24	0.0416667	14.5	2018_January	2018	1	Summer_1	Summer_1January	s1w2
6595	AH45	Wattle Flat	Bathurst	AH	A	4	B	37.7	January	Summer	2018	1	21	2018-01-21	Oct 17-April 18	19.5	28.1875	35.5	1	24	0.0416667	16	2018_January	2018	1	Summer_1	Summer_1January	s1w2
6595	AH50	Hinton Reserve	Orange	AH	D	8	T	35.1	January	Summer	2018	1	21	2018-01-21	Oct 17-April 18	20.118	26.8062	32.116	0	24	0	11.998	2018_January	2018	0	Summer_1	Summer_1January	s1w2
6595	AH55	Molong Golf Club	Orange	AH	D	5	T	35.1	January	Summer	2018	1	21	2018-01-21	Oct 17-April 18	21.129	30.3544	36.118	6	24	0.25	14.989	2018_January	2018	1	Summer_1	Summer_1January	s1w2
6595	AH59	Molong Golf Club	Orange	AH	D	5	T	35.1	January	Summer	2018	1	21	2018-01-21	Oct 17-April 18	22	31.0625	40.5	7	24	0.291667	18.5	2018_January	2018	1	Summer_1	Summer_1January	s1w2
6595	AH8	Whiteleys Road Molong	Orange	AH	D	3	T	35.1	January	Summer	2018	1	21	2018-01-21	Oct 17-April 18	23.65	30.4799	37.139	7	24	0.291667	13.489	2018_January	2018	1	Summer_1	Summer_1January	s1w2
6595	AH9	Whiteleys Road Molong	Orange	AH	D	7	T	35.1	January	Summer	2018	1	21	2018-01-21	Oct 17-April 18	23.593	30.7761	39.077	7	24	0.291667	15.484	2018_January	2018	1	Summer_1	Summer_1January	s1w2
6595	AHB	Molong Golf Club	Orange	AH	D	4	T	35.1	January	Summer	2018	1	21	2018-01-21	Oct 17-April 18	22.611	31.3982	37.6	10	24	0.416667	14.989	2018_January	2018	1	Summer_1	Summer_1January	s1w2
6595	NH12	Whiteleys Road Molong	Orange	NH	D	7	B	35.1	January	Summer	2018	1	21	2018-01-21	Oct 17-April 18	20.557	30.8835	44.028	9	24	0.375	23.471	2018_January	2018	1	Summer_1	Summer_1January	s1w2
6595	NH13	Whiteleys Road Molong	Orange	NH	D	8	B	35.1	January	Summer	2018	1	21	2018-01-21	Oct 17-April 18	21.05	31.7125	43.535	9	24	0.375	22.485	2018_January	2018	1	Summer_1	Summer_1January	s1w2
6595	NH19	Hinton Reserve	Orange	NH	D	2	T	35.1	January	Summer	2018	1	21	2018-01-21	Oct 17-April 18	16.071	26.6357	40.062	5	24	0.208333	23.991	2018_January	2018	1	Summer_1	Summer_1January	s1w2
6595	NH48	Wattle Flat	Bathurst	NH	A	8	T	37.7	January	Summer	2018	1	21	2018-01-21	Oct 17-April 18	23.132	27.4649	32.129	0	24	0	8.997	2018_January	2018	0	Summer_1	Summer_1January	s1w2
6595	NH53	Hinton Reserve	Orange	NH	D	10	T	35.1	January	Summer	2018	1	21	2018-01-21	Oct 17-April 18	18.638	22.9526	26.141	0	24	0	7.503	2018_January	2018	0	Summer_1	Summer_1January	s1w2
6595	NH54	Hinton Reserve	Orange	NH	D	7	T	35.1	January	Summer	2018	1	21	2018-01-21	Oct 17-April 18	17.597	26.9972	34.596	0	24	0	16.999	2018_January	2018	0	Summer_1	Summer_1January	s1w2
6595	NH56	Whiteleys Road Molong	Orange	NH	A	5	B	35.1	January	Summer	2018	1	21	2018-01-21	Oct 17-April 18	26.535	31.6373	35.531	4	24	0.166667	8.996	2018_January	2018	1	Summer_1	Summer_1January	s1w2
6595	NH57	Whiteleys Road Molong	Orange	NH	A	11	B	35.1	January	Summer	2018	1	21	2018-01-21	Oct 17-April 18	25.096	31.4035	36.085	10	24	0.416667	10.989	2018_January	2018	1	Summer_1	Summer_1January	s1w2
6595	NHFROG	Wattle Flat	Bathurst	NH	A	9	T	37.7	January	Summer	2018	1	21	2018-01-21	Oct 17-April 18	22.122	28.6205	33.117	0	24	0	10.995	2018_January	2018	0	Summer_1	Summer_1January	s1w2
6595	NHSTUMP	Whiteleys Road Molong	Orange	NH	A	5	T	35.1	January	Summer	2018	1	21	2018-01-21	Oct 17-April 18	21.132	30.6669	44.094	8	24	0.333333	22.962	2018_January	2018	1	Summer_1	Summer_1January	s1w2
6596	AH17	Hinton Reserve	Orange	AH	D	7	B	34.6	January	Summer	2018	1	22	2018-01-22	Oct 17-April 18	20.128	26.4617	33.623	0	24	0	13.495	2018_January	2018	0	Summer_1	Summer_1January	s1w2
6596	AH2	Wattle Flat	Bathurst	AH	D	5	B	37	January	Summer	2018	1	22	2018-01-22	Oct 17-April 18	20.5	28.7083	36	1	24	0.0416667	15.5	2018_January	2018	1	Summer_1	Summer_1January	s1w2
6596	AH20	Hinton Reserve	Orange	AH	D	5	B	34.6	January	Summer	2018	1	22	2018-01-22	Oct 17-April 18	18.557	26.1621	32.557	0	24	0	14	2018_January	2018	0	Summer_1	Summer_1January	s1w2
6596	AH21	Hinton Reserve	Orange	AH	D	4	B	34.6	January	Summer	2018	1	22	2018-01-22	Oct 17-April 18	19	26.4167	33.5	0	24	0	14.5	2018_January	2018	0	Summer_1	Summer_1January	s1w2
6596	AH26	Molong Golf Club	Orange	AH	D	5	T	34.6	January	Summer	2018	1	22	2018-01-22	Oct 17-April 18	19.5	29.2917	37	6	24	0.25	17.5	2018_January	2018	1	Summer_1	Summer_1January	s1w2
6596	AH27	Molong Golf Club	Orange	AH	D	4	T	34.6	January	Summer	2018	1	22	2018-01-22	Oct 17-April 18	19.5	29.6458	38	7	24	0.291667	18.5	2018_January	2018	1	Summer_1	Summer_1January	s1w2
6596	AH29	Molong Golf Club	Orange	AH	A	9	T	34.6	January	Summer	2018	1	22	2018-01-22	Oct 17-April 18	25.078	28.5354	31.575	0	24	0	6.497	2018_January	2018	0	Summer_1	Summer_1January	s1w2
6596	AH3	Wattle Flat	Bathurst	AH	D	4	B	37	January	Summer	2018	1	22	2018-01-22	Oct 17-April 18	20.03	28.842	36.027	4	24	0.166667	15.997	2018_January	2018	1	Summer_1	Summer_1January	s1w2
6596	AH32	Neville	Orange	AH	D	4	T	34.6	January	Summer	2018	1	22	2018-01-22	Oct 17-April 18	23	27.8958	33.5	0	24	0	10.5	2018_January	2018	0	Summer_1	Summer_1January	s1w2
6596	AH33	Neville	Orange	AH	D	4	B	34.6	January	Summer	2018	1	22	2018-01-22	Oct 17-April 18	22.595	29.2803	36.587	4	24	0.166667	13.992	2018_January	2018	1	Summer_1	Summer_1January	s1w2
6596	AH33W	Whiteleys Road Molong	Orange	AH	D	10	T	34.6	January	Summer	2018	1	22	2018-01-22	Oct 17-April 18	23.5	29.4583	35.5	1	24	0.0416667	12	2018_January	2018	1	Summer_1	Summer_1January	s1w2
6596	AH34	Neville	Orange	AH	D	7	T	34.6	January	Summer	2018	1	22	2018-01-22	Oct 17-April 18	23	30.2083	35.5	1	24	0.0416667	12.5	2018_January	2018	1	Summer_1	Summer_1January	s1w2
6596	AH35	Neville	Orange	AH	D	4	B	34.6	January	Summer	2018	1	22	2018-01-22	Oct 17-April 18	21.132	29.3168	35.625	5	24	0.208333	14.493	2018_January	2018	1	Summer_1	Summer_1January	s1w2
6596	AH39	Whiteleys Road Molong	Orange	AH	D	4	T	34.6	January	Summer	2018	1	22	2018-01-22	Oct 17-April 18	22	30.9167	43	7	24	0.291667	21	2018_January	2018	1	Summer_1	Summer_1January	s1w2
6596	AH40	Whiteleys Road Molong	Orange	AH	D	4	T	34.6	January	Summer	2018	1	22	2018-01-22	Oct 17-April 18	22	30.9375	42.5	6	24	0.25	20.5	2018_January	2018	1	Summer_1	Summer_1January	s1w2
6596	AH41	Whiteleys Road Molong	Orange	AH	D	6	T	34.6	January	Summer	2018	1	22	2018-01-22	Oct 17-April 18	22	30.5	39	7	24	0.291667	17	2018_January	2018	1	Summer_1	Summer_1January	s1w2
6596	AH42	Whiteleys Road Molong	Orange	AH	D	5	T	34.6	January	Summer	2018	1	22	2018-01-22	Oct 17-April 18	22	30.2708	38.5	6	24	0.25	16.5	2018_January	2018	1	Summer_1	Summer_1January	s1w2
6596	AH43	Wattle Flat	Bathurst	AH	A	3	T	37	January	Summer	2018	1	22	2018-01-22	Oct 17-April 18	20.644	28.8711	42.12	4	24	0.166667	21.476	2018_January	2018	1	Summer_1	Summer_1January	s1w2
6596	AH44	Wattle Flat	Bathurst	AH	A	6	T	37	January	Summer	2018	1	22	2018-01-22	Oct 17-April 18	22	28.8542	35	0	24	0	13	2018_January	2018	0	Summer_1	Summer_1January	s1w2
6596	AH45	Wattle Flat	Bathurst	AH	A	4	B	37	January	Summer	2018	1	22	2018-01-22	Oct 17-April 18	20.5	28.5625	35.5	1	24	0.0416667	15	2018_January	2018	1	Summer_1	Summer_1January	s1w2
6596	AH50	Hinton Reserve	Orange	AH	D	8	T	34.6	January	Summer	2018	1	22	2018-01-22	Oct 17-April 18	22.12	27.3898	32.116	0	24	0	9.996	2018_January	2018	0	Summer_1	Summer_1January	s1w2
6596	AH55	Molong Golf Club	Orange	AH	D	5	T	34.6	January	Summer	2018	1	22	2018-01-22	Oct 17-April 18	21.129	30.0422	36.118	6	24	0.25	14.989	2018_January	2018	1	Summer_1	Summer_1January	s1w2
6596	AH59	Molong Golf Club	Orange	AH	D	5	T	34.6	January	Summer	2018	1	22	2018-01-22	Oct 17-April 18	22	30.4792	38.5	6	24	0.25	16.5	2018_January	2018	1	Summer_1	Summer_1January	s1w2
6596	AH8	Whiteleys Road Molong	Orange	AH	D	3	T	34.6	January	Summer	2018	1	22	2018-01-22	Oct 17-April 18	23.15	30.23	37.139	6	24	0.25	13.989	2018_January	2018	1	Summer_1	Summer_1January	s1w2
6596	AH9	Whiteleys Road Molong	Orange	AH	D	7	T	34.6	January	Summer	2018	1	22	2018-01-22	Oct 17-April 18	23.093	30.3597	38.079	7	24	0.291667	14.986	2018_January	2018	1	Summer_1	Summer_1January	s1w2
6596	AHB	Molong Golf Club	Orange	AH	D	4	T	34.6	January	Summer	2018	1	22	2018-01-22	Oct 17-April 18	22.611	30.8155	37.101	7	24	0.291667	14.49	2018_January	2018	1	Summer_1	Summer_1January	s1w2
6596	NH12	Whiteleys Road Molong	Orange	NH	D	7	B	34.6	January	Summer	2018	1	22	2018-01-22	Oct 17-April 18	20.056	31.7153	48.014	8	24	0.333333	27.958	2018_January	2018	1	Summer_1	Summer_1January	s1w2
6596	NH13	Whiteleys Road Molong	Orange	NH	D	8	B	34.6	January	Summer	2018	1	22	2018-01-22	Oct 17-April 18	21.05	32.2114	46.529	9	24	0.375	25.479	2018_January	2018	1	Summer_1	Summer_1January	s1w2
6596	NH19	Hinton Reserve	Orange	NH	D	2	T	34.6	January	Summer	2018	1	22	2018-01-22	Oct 17-April 18	18.574	27.4907	39.563	4	24	0.166667	20.989	2018_January	2018	1	Summer_1	Summer_1January	s1w2
6596	NH48	Wattle Flat	Bathurst	NH	A	8	T	37	January	Summer	2018	1	22	2018-01-22	Oct 17-April 18	24.133	28.0898	32.628	0	24	0	8.495	2018_January	2018	0	Summer_1	Summer_1January	s1w2
6596	NH53	Hinton Reserve	Orange	NH	D	10	T	34.6	January	Summer	2018	1	22	2018-01-22	Oct 17-April 18	20.639	24.432	27.64	0	24	0	7.001	2018_January	2018	0	Summer_1	Summer_1January	s1w2
6596	NH54	Hinton Reserve	Orange	NH	D	7	T	34.6	January	Summer	2018	1	22	2018-01-22	Oct 17-April 18	19.601	27.2062	34.097	0	24	0	14.496	2018_January	2018	0	Summer_1	Summer_1January	s1w2
6596	NH56	Whiteleys Road Molong	Orange	NH	A	5	B	34.6	January	Summer	2018	1	22	2018-01-22	Oct 17-April 18	26.535	31.2417	35.031	1	24	0.0416667	8.496	2018_January	2018	1	Summer_1	Summer_1January	s1w2
6596	NH57	Whiteleys Road Molong	Orange	NH	A	11	B	34.6	January	Summer	2018	1	22	2018-01-22	Oct 17-April 18	24.596	31.029	35.586	6	24	0.25	10.99	2018_January	2018	1	Summer_1	Summer_1January	s1w2
6596	NHFROG	Wattle Flat	Bathurst	NH	A	9	T	37	January	Summer	2018	1	22	2018-01-22	Oct 17-April 18	23.122	28.6417	33.117	0	24	0	9.995	2018_January	2018	0	Summer_1	Summer_1January	s1w2
6596	NHSTUMP	Whiteleys Road Molong	Orange	NH	A	5	T	34.6	January	Summer	2018	1	22	2018-01-22	Oct 17-April 18	21.633	31.2695	46.582	7	24	0.291667	24.949	2018_January	2018	1	Summer_1	Summer_1January	s1w2
6597	AH17	Hinton Reserve	Orange	AH	D	7	B	31.9	January	Summer	2018	1	23	2018-01-23	Oct 17-April 18	23.13	26.4426	30.628	0	24	0	7.498	2018_January	2018	0	Summer_1	Summer_1January	s1w2
6597	AH2	Wattle Flat	Bathurst	AH	D	5	B	33.6	January	Summer	2018	1	23	2018-01-23	Oct 17-April 18	23.5	26.625	30	0	24	0	6.5	2018_January	2018	0	Summer_1	Summer_1January	s1w2
6597	AH20	Hinton Reserve	Orange	AH	D	5	B	31.9	January	Summer	2018	1	23	2018-01-23	Oct 17-April 18	22.558	26.5793	31.558	0	24	0	9	2018_January	2018	0	Summer_1	Summer_1January	s1w2
6597	AH21	Hinton Reserve	Orange	AH	D	4	B	31.9	January	Summer	2018	1	23	2018-01-23	Oct 17-April 18	23	26.9583	32.5	0	24	0	9.5	2018_January	2018	0	Summer_1	Summer_1January	s1w2
6597	AH26	Molong Golf Club	Orange	AH	D	5	T	31.9	January	Summer	2018	1	23	2018-01-23	Oct 17-April 18	25	29.2917	35	0	24	0	10	2018_January	2018	0	Summer_1	Summer_1January	s1w2
6597	AH27	Molong Golf Club	Orange	AH	D	4	T	31.9	January	Summer	2018	1	23	2018-01-23	Oct 17-April 18	24.5	29.5833	35.5	3	24	0.125	11	2018_January	2018	1	Summer_1	Summer_1January	s1w2
6597	AH29	Molong Golf Club	Orange	AH	A	9	T	31.9	January	Summer	2018	1	23	2018-01-23	Oct 17-April 18	27.578	29.2021	30.576	0	24	0	2.998	2018_January	2018	0	Summer_1	Summer_1January	s1w2
6597	AH3	Wattle Flat	Bathurst	AH	D	4	B	33.6	January	Summer	2018	1	23	2018-01-23	Oct 17-April 18	23.531	26.9684	31.03	0	24	0	7.499	2018_January	2018	0	Summer_1	Summer_1January	s1w2
6597	AH32	Neville	Orange	AH	D	4	T	31.9	January	Summer	2018	1	23	2018-01-23	Oct 17-April 18	24	25.9792	28.5	0	24	0	4.5	2018_January	2018	0	Summer_1	Summer_1January	s1w2
6597	AH33	Neville	Orange	AH	D	4	B	31.9	January	Summer	2018	1	23	2018-01-23	Oct 17-April 18	23.595	26.762	30.594	0	24	0	6.999	2018_January	2018	0	Summer_1	Summer_1January	s1w2
6597	AH33W	Whiteleys Road Molong	Orange	AH	D	10	T	31.9	January	Summer	2018	1	23	2018-01-23	Oct 17-April 18	26	28.7083	33	0	24	0	7	2018_January	2018	0	Summer_1	Summer_1January	s1w2
6597	AH34	Neville	Orange	AH	D	7	T	31.9	January	Summer	2018	1	23	2018-01-23	Oct 17-April 18	23	26.0833	29.5	0	24	0	6.5	2018_January	2018	0	Summer_1	Summer_1January	s1w2
6597	AH35	Neville	Orange	AH	D	4	B	31.9	January	Summer	2018	1	23	2018-01-23	Oct 17-April 18	22.132	26.3406	31.13	0	24	0	8.998	2018_January	2018	0	Summer_1	Summer_1January	s1w2
6597	AH39	Whiteleys Road Molong	Orange	AH	D	4	T	31.9	January	Summer	2018	1	23	2018-01-23	Oct 17-April 18	25.5	29.9792	39.5	4	24	0.166667	14	2018_January	2018	1	Summer_1	Summer_1January	s1w2
6597	AH40	Whiteleys Road Molong	Orange	AH	D	4	T	31.9	January	Summer	2018	1	23	2018-01-23	Oct 17-April 18	25	30.0625	38	4	24	0.166667	13	2018_January	2018	1	Summer_1	Summer_1January	s1w2
6597	AH41	Whiteleys Road Molong	Orange	AH	D	6	T	31.9	January	Summer	2018	1	23	2018-01-23	Oct 17-April 18	25	29.4583	37	2	24	0.0833333	12	2018_January	2018	1	Summer_1	Summer_1January	s1w2
6597	AH42	Whiteleys Road Molong	Orange	AH	D	5	T	31.9	January	Summer	2018	1	23	2018-01-23	Oct 17-April 18	25	29.4167	36.5	3	24	0.125	11.5	2018_January	2018	1	Summer_1	Summer_1January	s1w2
6597	AH43	Wattle Flat	Bathurst	AH	A	3	T	33.6	January	Summer	2018	1	23	2018-01-23	Oct 17-April 18	23.646	27.1247	33.141	0	24	0	9.495	2018_January	2018	0	Summer_1	Summer_1January	s1w2
6597	AH44	Wattle Flat	Bathurst	AH	A	6	T	33.6	January	Summer	2018	1	23	2018-01-23	Oct 17-April 18	24.5	27.375	30	0	24	0	5.5	2018_January	2018	0	Summer_1	Summer_1January	s1w2
6597	AH45	Wattle Flat	Bathurst	AH	A	4	B	33.6	January	Summer	2018	1	23	2018-01-23	Oct 17-April 18	23.5	26.6458	30.5	0	24	0	7	2018_January	2018	0	Summer_1	Summer_1January	s1w2
6597	AH50	Hinton Reserve	Orange	AH	D	8	T	31.9	January	Summer	2018	1	23	2018-01-23	Oct 17-April 18	24.621	27.3911	30.618	0	24	0	5.997	2018_January	2018	0	Summer_1	Summer_1January	s1w2
6597	AH55	Molong Golf Club	Orange	AH	D	5	T	31.9	January	Summer	2018	1	23	2018-01-23	Oct 17-April 18	26.631	29.9818	34.621	0	24	0	7.99	2018_January	2018	0	Summer_1	Summer_1January	s1w2
6597	AH59	Molong Golf Club	Orange	AH	D	5	T	31.9	January	Summer	2018	1	23	2018-01-23	Oct 17-April 18	27.5	30.75	35.5	1	24	0.0416667	8	2018_January	2018	1	Summer_1	Summer_1January	s1w2
6597	AH8	Whiteleys Road Molong	Orange	AH	D	3	T	31.9	January	Summer	2018	1	23	2018-01-23	Oct 17-April 18	26.15	29.7106	35.143	1	24	0.0416667	8.993	2018_January	2018	1	Summer_1	Summer_1January	s1w2
6597	AH9	Whiteleys Road Molong	Orange	AH	D	7	T	31.9	January	Summer	2018	1	23	2018-01-23	Oct 17-April 18	26.094	29.7787	36.084	3	24	0.125	9.99	2018_January	2018	1	Summer_1	Summer_1January	s1w2
6597	AHB	Molong Golf Club	Orange	AH	D	4	T	31.9	January	Summer	2018	1	23	2018-01-23	Oct 17-April 18	27.611	30.7543	35.104	3	24	0.125	7.493	2018_January	2018	1	Summer_1	Summer_1January	s1w2
6597	NH12	Whiteleys Road Molong	Orange	NH	D	7	B	31.9	January	Summer	2018	1	23	2018-01-23	Oct 17-April 18	23.558	30.616	42.533	6	24	0.25	18.975	2018_January	2018	1	Summer_1	Summer_1January	s1w2
6597	NH13	Whiteleys Road Molong	Orange	NH	D	8	B	31.9	January	Summer	2018	1	23	2018-01-23	Oct 17-April 18	23.551	30.7353	43.036	6	24	0.25	19.485	2018_January	2018	1	Summer_1	Summer_1January	s1w2
6597	NH19	Hinton Reserve	Orange	NH	D	2	T	31.9	January	Summer	2018	1	23	2018-01-23	Oct 17-April 18	22.577	27.1602	34.572	0	24	0	11.995	2018_January	2018	0	Summer_1	Summer_1January	s1w2
6597	NH48	Wattle Flat	Bathurst	NH	A	8	T	33.6	January	Summer	2018	1	23	2018-01-23	Oct 17-April 18	26.133	27.7782	29.631	0	24	0	3.498	2018_January	2018	0	Summer_1	Summer_1January	s1w2
6597	NH53	Hinton Reserve	Orange	NH	D	10	T	31.9	January	Summer	2018	1	23	2018-01-23	Oct 17-April 18	23.64	25.5785	27.141	0	24	0	3.501	2018_January	2018	0	Summer_1	Summer_1January	s1w2
6597	NH54	Hinton Reserve	Orange	NH	D	7	T	31.9	January	Summer	2018	1	23	2018-01-23	Oct 17-April 18	23.605	27.2707	31.601	0	24	0	7.996	2018_January	2018	0	Summer_1	Summer_1January	s1w2
6597	NH56	Whiteleys Road Molong	Orange	NH	A	5	B	31.9	January	Summer	2018	1	23	2018-01-23	Oct 17-April 18	28.535	30.5756	33.532	0	24	0	4.997	2018_January	2018	0	Summer_1	Summer_1January	s1w2
6597	NH57	Whiteleys Road Molong	Orange	NH	A	11	B	31.9	January	Summer	2018	1	23	2018-01-23	Oct 17-April 18	27.595	30.3222	34.588	0	24	0	6.993	2018_January	2018	0	Summer_1	Summer_1January	s1w2
6597	NHFROG	Wattle Flat	Bathurst	NH	A	9	T	33.6	January	Summer	2018	1	23	2018-01-23	Oct 17-April 18	25.623	27.56	29.122	0	24	0	3.499	2018_January	2018	0	Summer_1	Summer_1January	s1w2
6597	NHSTUMP	Whiteleys Road Molong	Orange	NH	A	5	T	31.9	January	Summer	2018	1	23	2018-01-23	Oct 17-April 18	25.135	30.296	42.102	4	24	0.166667	16.967	2018_January	2018	1	Summer_1	Summer_1January	s1w2
6598	AH17	Hinton Reserve	Orange	AH	D	7	B	28.9	January	Summer	2018	1	24	2018-01-24	Oct 17-April 18	22.13	24.7555	27.63	0	24	0	5.5	2018_January	2018	0	Summer_1	Summer_1January	s1w2
6598	AH2	Wattle Flat	Bathurst	AH	D	5	B	33.7	January	Summer	2018	1	24	2018-01-24	Oct 17-April 18	22	26.5833	34	0	24	0	12	2018_January	2018	0	Summer_1	Summer_1January	s1w2
6598	AH20	Hinton Reserve	Orange	AH	D	5	B	28.9	January	Summer	2018	1	24	2018-01-24	Oct 17-April 18	21.558	24.7877	27.559	0	24	0	6.001	2018_January	2018	0	Summer_1	Summer_1January	s1w2
6598	AH21	Hinton Reserve	Orange	AH	D	4	B	28.9	January	Summer	2018	1	24	2018-01-24	Oct 17-April 18	21.5	24.75	28	0	24	0	6.5	2018_January	2018	0	Summer_1	Summer_1January	s1w2
6598	AH26	Molong Golf Club	Orange	AH	D	5	T	28.9	January	Summer	2018	1	24	2018-01-24	Oct 17-April 18	23.5	27.9583	32.5	0	24	0	9	2018_January	2018	0	Summer_1	Summer_1January	s1w2
6598	AH27	Molong Golf Club	Orange	AH	D	4	T	28.9	January	Summer	2018	1	24	2018-01-24	Oct 17-April 18	23.5	28.25	33.5	0	24	0	10	2018_January	2018	0	Summer_1	Summer_1January	s1w2
6598	AH29	Molong Golf Club	Orange	AH	A	9	T	28.9	January	Summer	2018	1	24	2018-01-24	Oct 17-April 18	26.578	27.9318	29.077	0	24	0	2.499	2018_January	2018	0	Summer_1	Summer_1January	s1w2
6598	AH3	Wattle Flat	Bathurst	AH	D	4	B	33.7	January	Summer	2018	1	24	2018-01-24	Oct 17-April 18	21.53	26.6346	33.029	0	24	0	11.499	2018_January	2018	0	Summer_1	Summer_1January	s1w2
6598	AH32	Neville	Orange	AH	D	4	T	28.9	January	Summer	2018	1	24	2018-01-24	Oct 17-April 18	22.5	23.9583	26	0	24	0	3.5	2018_January	2018	0	Summer_1	Summer_1January	s1w2
6598	AH33	Neville	Orange	AH	D	4	B	28.9	January	Summer	2018	1	24	2018-01-24	Oct 17-April 18	22.595	24.0331	26.596	0	24	0	4.001	2018_January	2018	0	Summer_1	Summer_1January	s1w2
6598	AH33W	Whiteleys Road Molong	Orange	AH	D	10	T	28.9	January	Summer	2018	1	24	2018-01-24	Oct 17-April 18	24	27.4792	31	0	24	0	7	2018_January	2018	0	Summer_1	Summer_1January	s1w2
6598	AH34	Neville	Orange	AH	D	7	T	28.9	January	Summer	2018	1	24	2018-01-24	Oct 17-April 18	22	23.5417	25.5	0	24	0	3.5	2018_January	2018	0	Summer_1	Summer_1January	s1w2
6598	AH35	Neville	Orange	AH	D	4	B	28.9	January	Summer	2018	1	24	2018-01-24	Oct 17-April 18	21.632	23.5282	26.633	0	24	0	5.001	2018_January	2018	0	Summer_1	Summer_1January	s1w2
6598	AH39	Whiteleys Road Molong	Orange	AH	D	4	T	28.9	January	Summer	2018	1	24	2018-01-24	Oct 17-April 18	24	28.5208	35	0	24	0	11	2018_January	2018	0	Summer_1	Summer_1January	s1w2
6598	AH40	Whiteleys Road Molong	Orange	AH	D	4	T	28.9	January	Summer	2018	1	24	2018-01-24	Oct 17-April 18	24.5	29.1667	35	0	24	0	10.5	2018_January	2018	0	Summer_1	Summer_1January	s1w2
6598	AH41	Whiteleys Road Molong	Orange	AH	D	6	T	28.9	January	Summer	2018	1	24	2018-01-24	Oct 17-April 18	24	28.5833	33.5	0	24	0	9.5	2018_January	2018	0	Summer_1	Summer_1January	s1w2
6598	AH42	Whiteleys Road Molong	Orange	AH	D	5	T	28.9	January	Summer	2018	1	24	2018-01-24	Oct 17-April 18	24	28.5417	34	0	24	0	10	2018_January	2018	0	Summer_1	Summer_1January	s1w2
6598	AH43	Wattle Flat	Bathurst	AH	A	3	T	33.7	January	Summer	2018	1	24	2018-01-24	Oct 17-April 18	21.645	26.1035	33.141	0	24	0	11.496	2018_January	2018	0	Summer_1	Summer_1January	s1w2
6598	AH44	Wattle Flat	Bathurst	AH	A	6	T	33.7	January	Summer	2018	1	24	2018-01-24	Oct 17-April 18	22	26.4375	31	0	24	0	9	2018_January	2018	0	Summer_1	Summer_1January	s1w2
6598	AH45	Wattle Flat	Bathurst	AH	A	4	B	33.7	January	Summer	2018	1	24	2018-01-24	Oct 17-April 18	21.5	25.9583	32.5	0	24	0	11	2018_January	2018	0	Summer_1	Summer_1January	s1w2
6598	AH50	Hinton Reserve	Orange	AH	D	8	T	28.9	January	Summer	2018	1	24	2018-01-24	Oct 17-April 18	23.621	25.9334	28.12	0	24	0	4.499	2018_January	2018	0	Summer_1	Summer_1January	s1w2
6598	AH55	Molong Golf Club	Orange	AH	D	5	T	28.9	January	Summer	2018	1	24	2018-01-24	Oct 17-April 18	24.631	28.296	31.626	0	24	0	6.995	2018_January	2018	0	Summer_1	Summer_1January	s1w2
6598	AH59	Molong Golf Club	Orange	AH	D	5	T	28.9	January	Summer	2018	1	24	2018-01-24	Oct 17-April 18	25.5	28.9583	33	0	24	0	7.5	2018_January	2018	0	Summer_1	Summer_1January	s1w2
6598	AH8	Whiteleys Road Molong	Orange	AH	D	3	T	28.9	January	Summer	2018	1	24	2018-01-24	Oct 17-April 18	24.65	28.5239	32.147	0	24	0	7.497	2018_January	2018	0	Summer_1	Summer_1January	s1w2
6598	AH9	Whiteleys Road Molong	Orange	AH	D	7	T	28.9	January	Summer	2018	1	24	2018-01-24	Oct 17-April 18	24.594	28.5714	32.589	0	24	0	7.995	2018_January	2018	0	Summer_1	Summer_1January	s1w2
6598	AHB	Molong Golf Club	Orange	AH	D	4	T	28.9	January	Summer	2018	1	24	2018-01-24	Oct 17-April 18	25.611	28.9639	32.108	0	24	0	6.497	2018_January	2018	0	Summer_1	Summer_1January	s1w2
6598	NH12	Whiteleys Road Molong	Orange	NH	D	7	B	28.9	January	Summer	2018	1	24	2018-01-24	Oct 17-April 18	23.558	29.4929	35.55	3	24	0.125	11.992	2018_January	2018	1	Summer_1	Summer_1January	s1w2
6598	NH13	Whiteleys Road Molong	Orange	NH	D	8	B	28.9	January	Summer	2018	1	24	2018-01-24	Oct 17-April 18	23.051	28.6955	35.046	2	24	0.0833333	11.995	2018_January	2018	1	Summer_1	Summer_1January	s1w2
6598	NH19	Hinton Reserve	Orange	NH	D	2	T	28.9	January	Summer	2018	1	24	2018-01-24	Oct 17-April 18	21.077	24.9525	30.077	0	24	0	9	2018_January	2018	0	Summer_1	Summer_1January	s1w2
6598	NH48	Wattle Flat	Bathurst	NH	A	8	T	33.7	January	Summer	2018	1	24	2018-01-24	Oct 17-April 18	23.632	26.4867	29.631	0	24	0	5.999	2018_January	2018	0	Summer_1	Summer_1January	s1w2
6598	NH53	Hinton Reserve	Orange	NH	D	10	T	28.9	January	Summer	2018	1	24	2018-01-24	Oct 17-April 18	22.64	24.8283	26.141	0	24	0	3.501	2018_January	2018	0	Summer_1	Summer_1January	s1w2
6598	NH54	Hinton Reserve	Orange	NH	D	7	T	28.9	January	Summer	2018	1	24	2018-01-24	Oct 17-April 18	23.105	26.0007	29.104	0	24	0	5.999	2018_January	2018	0	Summer_1	Summer_1January	s1w2
6598	NH56	Whiteleys Road Molong	Orange	NH	A	5	B	28.9	January	Summer	2018	1	24	2018-01-24	Oct 17-April 18	27.035	29.576	32.033	0	24	0	4.998	2018_January	2018	0	Summer_1	Summer_1January	s1w2
6598	NH57	Whiteleys Road Molong	Orange	NH	A	11	B	28.9	January	Summer	2018	1	24	2018-01-24	Oct 17-April 18	26.096	29.5103	33.09	0	24	0	6.994	2018_January	2018	0	Summer_1	Summer_1January	s1w2
6598	NHFROG	Wattle Flat	Bathurst	NH	A	9	T	33.7	January	Summer	2018	1	24	2018-01-24	Oct 17-April 18	23.122	26.8307	30.621	0	24	0	7.499	2018_January	2018	0	Summer_1	Summer_1January	s1w2
6598	NHSTUMP	Whiteleys Road Molong	Orange	NH	A	5	T	28.9	January	Summer	2018	1	24	2018-01-24	Oct 17-April 18	23.634	29.1935	36.122	4	24	0.166667	12.488	2018_January	2018	1	Summer_1	Summer_1January	s1w2
6599	AH17	Hinton Reserve	Orange	AH	D	7	B	29.6	January	Summer	2018	1	25	2018-01-25	Oct 17-April 18	20.629	22.9636	26.631	0	24	0	6.002	2018_January	2018	0	Summer_1	Summer_1January	s1w3
6599	AH2	Wattle Flat	Bathurst	AH	D	5	B	32	January	Summer	2018	1	25	2018-01-25	Oct 17-April 18	22	24.0833	29	0	24	0	7	2018_January	2018	0	Summer_1	Summer_1January	s1w3
6599	AH20	Hinton Reserve	Orange	AH	D	5	B	29.6	January	Summer	2018	1	25	2018-01-25	Oct 17-April 18	20.558	23.1209	26.559	0	24	0	6.001	2018_January	2018	0	Summer_1	Summer_1January	s1w3
6599	AH21	Hinton Reserve	Orange	AH	D	4	B	29.6	January	Summer	2018	1	25	2018-01-25	Oct 17-April 18	20	22.875	27	0	24	0	7	2018_January	2018	0	Summer_1	Summer_1January	s1w3
6599	AH26	Molong Golf Club	Orange	AH	D	5	T	29.6	January	Summer	2018	1	25	2018-01-25	Oct 17-April 18	23	26	30	0	24	0	7	2018_January	2018	0	Summer_1	Summer_1January	s1w3
6599	AH27	Molong Golf Club	Orange	AH	D	4	T	29.6	January	Summer	2018	1	25	2018-01-25	Oct 17-April 18	23	26.2083	31	0	24	0	8	2018_January	2018	0	Summer_1	Summer_1January	s1w3
6599	AH29	Molong Golf Club	Orange	AH	A	9	T	29.6	January	Summer	2018	1	25	2018-01-25	Oct 17-April 18	26.078	26.9113	28.078	0	24	0	2	2018_January	2018	0	Summer_1	Summer_1January	s1w3
6599	AH3	Wattle Flat	Bathurst	AH	D	4	B	32	January	Summer	2018	1	25	2018-01-25	Oct 17-April 18	21.03	23.9683	29.531	0	24	0	8.501	2018_January	2018	0	Summer_1	Summer_1January	s1w3
6599	AH32	Neville	Orange	AH	D	4	T	29.6	January	Summer	2018	1	25	2018-01-25	Oct 17-April 18	21	23.5	28.5	0	24	0	7.5	2018_January	2018	0	Summer_1	Summer_1January	s1w3
6599	AH33	Neville	Orange	AH	D	4	B	29.6	January	Summer	2018	1	25	2018-01-25	Oct 17-April 18	20.594	23.5325	28.595	0	24	0	8.001	2018_January	2018	0	Summer_1	Summer_1January	s1w3
6599	AH33W	Whiteleys Road Molong	Orange	AH	D	10	T	29.6	January	Summer	2018	1	25	2018-01-25	Oct 17-April 18	24	26.125	29.5	0	24	0	5.5	2018_January	2018	0	Summer_1	Summer_1January	s1w3
6599	AH34	Neville	Orange	AH	D	7	T	29.6	January	Summer	2018	1	25	2018-01-25	Oct 17-April 18	20	22.75	25.5	0	24	0	5.5	2018_January	2018	0	Summer_1	Summer_1January	s1w3
6599	AH35	Neville	Orange	AH	D	4	B	29.6	January	Summer	2018	1	25	2018-01-25	Oct 17-April 18	19.13	22.9235	30.131	0	24	0	11.001	2018_January	2018	0	Summer_1	Summer_1January	s1w3
6599	AH39	Whiteleys Road Molong	Orange	AH	D	4	T	29.6	January	Summer	2018	1	25	2018-01-25	Oct 17-April 18	23.5	26.9792	35	0	24	0	11.5	2018_January	2018	0	Summer_1	Summer_1January	s1w3
6599	AH40	Whiteleys Road Molong	Orange	AH	D	4	T	29.6	January	Summer	2018	1	25	2018-01-25	Oct 17-April 18	23	26.6875	33.5	0	24	0	10.5	2018_January	2018	0	Summer_1	Summer_1January	s1w3
6599	AH41	Whiteleys Road Molong	Orange	AH	D	6	T	29.6	January	Summer	2018	1	25	2018-01-25	Oct 17-April 18	23	26.5625	32	0	24	0	9	2018_January	2018	0	Summer_1	Summer_1January	s1w3
6599	AH42	Whiteleys Road Molong	Orange	AH	D	5	T	29.6	January	Summer	2018	1	25	2018-01-25	Oct 17-April 18	23	26.7708	32.5	0	24	0	9.5	2018_January	2018	0	Summer_1	Summer_1January	s1w3
6599	AH43	Wattle Flat	Bathurst	AH	A	3	T	32	January	Summer	2018	1	25	2018-01-25	Oct 17-April 18	21.645	24.6035	33.64	0	24	0	11.995	2018_January	2018	0	Summer_1	Summer_1January	s1w3
6599	AH44	Wattle Flat	Bathurst	AH	A	6	T	32	January	Summer	2018	1	25	2018-01-25	Oct 17-April 18	22	24.3542	28	0	24	0	6	2018_January	2018	0	Summer_1	Summer_1January	s1w3
[truncated: 4,301 more rows]

## Sheet: hollow attributes
Date	Site	BOM station	ID	Hollow ID	Hollow type	Dead or Alive	Hollow Aspect	DBH (CM)	Hollow depth (CM)	Wall thickness (CM)	Trunk/Branch
2018-10-12	Whiteleys Road Molong	Orange	AH10	10	AH	D	124	100	47	6	T	AH10
2018-10-13	Saxa Travelling Stock Reserve	Wellington	AH103	103	AH	D	45	60	52	6	T	AH103
2018-10-13	Saxa Travelling Stock Reserve	Wellington	AH105	105	AH	D	113	100	86	6	T	AH105
2018-10-13	Saxa Travelling Stock Reserve	Wellington	AH106	106	AH	D	139	100	48	4	T	AH106
2018-10-13	Saxa Travelling Stock Reserve	Wellington	AH111	111	AH	D	18	90	67	8	T	AH111
2018-10-13	Saxa Travelling Stock Reserve	Wellington	AH112	112	AH	D	131	90	51	8	T	AH112
2018-10-13	Saxa Travelling Stock Reserve	Wellington	AH116	116	AH	D	64	60	51	5	T	AH116
2018-10-16	Albens	Bathurst	AH119	119	AH	D	136	75	53	5	B	AH119
2018-10-16	Boundary Rd Reserve	Bathurst	AH121	121	AH	D	341	50	41	5	T	AH121
2018-10-15	Hinton Reserve	Orange	AH17	17	AH	D	276	100	48	7	B	AH17
2018-10-23	Wattle Flat	Bathurst	AH2	2	AH	D	108	85	65	5	B	AH2
2018-10-15	Hinton Reserve	Orange	AH20	20	AH	D	167	155	55	5	B	AH20
2018-10-15	Hinton Reserve	Orange	AH21	21	AH	D	183	155	47	4	B	AH21
2018-10-16	Albens	Bathurst	AH22	22	AH	D	42	90	61	4	B	AH22
2018-10-16	Albens	Bathurst	AH23	23	AH	D	79	80	57	4	B	AH23
2018-10-12	Molong Golf Club	Orange	AH26	26	AH	D	68	80	53	5	T	AH26
2018-10-12	Molong Golf Club	Orange	AH27	27	AH	D	44	80	45	4	T	AH27
2018-10-12	Molong Golf Club	Orange	AH29	29	AH	A	112	200	55	9	T	AH29
2018-10-23	Wattle Flat	Bathurst	AH3	3	AH	D	137	85	57	4	B	AH3
2018-10-11	Neville	Orange	AH32	32	AH	D	61	165	45	4	T	AH32
2018-10-11	Neville	Orange	AH33	33	AH	D	136	165	36	4	B	AH33
2018-10-12	Whiteleys Road Molong	Orange	AH33W	33W	AH	D	131	70	64	10	T	AH33W
2018-10-24	Neville	Orange	AH34	34	AH	D	161	165	69	7	T	AH34
2018-10-24	Neville	Orange	AH35	35	AH	D	99	165	46	4	B	AH35
2018-10-12	Whiteleys Road Molong	Orange	AH39	39	AH	D	157	70	62	4	T	AH39
2018-10-12	Whiteleys Road Molong	Orange	AH40	40	AH	D	88	70	30	4	T	AH40
2018-10-12	Whiteleys Road Molong	Orange	AH41	41	AH	D	85	100	50	6	T	AH41
2018-10-12	Whiteleys Road Molong	Orange	AH42	42	AH	D	61	100	56	5	T	AH42
2018-10-15	Wattle Flat	Bathurst	AH43	43	AH	A	98	60	51	3	T	AH43
2018-10-15	Wattle Flat	Bathurst	AH44	44	AH	A	168	60	52	6	T	AH44
2018-10-15	Wattle Flat	Bathurst	AH45	45	AH	A	127	60	54	4	B	AH45
2018-10-24	Hinton Reserve	Orange	AH50	50	AH	D	36	90	45	8	T	AH50
2018-10-12	Molong Golf Club	Orange	AH55	55	AH	D	103	110	55	5	T	AH55
2018-10-12	Molong Golf Club	Orange	AH59	59	AH	D	188	110	57	5	T	AH59
2018-10-14	Neville	Orange	AH78	78	AH	D	108	170	53	6	T	AH78
2018-10-12	Whiteleys Road Molong	Orange	AH8	8	AH	D	161	100	54	3	T	AH8
2018-10-22	Newbridge	Orange	AH82	82	AH	D	108	55	43	3	B	AH82
2018-10-22	Newbridge	Orange	AH83	83	AH	D	120	55	48	6	T	AH83
2018-10-23	Black Sallee	Orange	AH87	87	AH	A	160	60	53	5	T	AH87
2018-10-13	Saxa Travelling Stock Reserve	Wellington	AH89	89	AH	D	75	60	55	5	T	AH89
2018-10-12	Whiteleys Road Molong	Orange	AH9	9	AH	D	80	100	47	7	T	AH9
2018-10-13	Saxa Travelling Stock Reserve	Wellington	AH90	90	AH	D	98	60	60	6	T	AH90
2018-10-13	Saxa Travelling Stock Reserve	Wellington	AH92	92	AH	D	82	60	73	5	T	AH92
2018-10-13	Saxa Travelling Stock Reserve	Wellington	AH97	97	AH	D	0	90	52	6	T	AH97
2018-10-12	Molong Golf Club	Orange	AHB	B	AH	D	113	80	58	4	T	AHB
2018-10-12	Whiteleys Road Molong	Orange	NH12	12	NH	D	212	85	100	7	B	NH12
2018-10-12	Whiteleys Road Molong	Orange	NH13	13	NH	D	74	85	100	8	B	NH13
2018-10-25	Albens	Bathurst	NH134	134	NH	A	150	140		5	T	NH134
2018-10-24	Hinton Reserve	Orange	NH19	19	NH	D	199	120		2	T	NH19
2018-10-23	Wattle Flat	Bathurst	NH48	48	NH	A	348	55	90	8	T	NH48
2018-10-24	Hinton Reserve	Orange	NH53	53	NH	D	284	105		10	T	NH53
2018-10-24	Hinton Reserve	Orange	NH54	54	NH	D	341	105		7	T	NH54
2018-10-24	Whiteleys Road Molong	Orange	NH56	56	NH	A	34	135	57	5	B	NH56
2018-10-24	Whiteleys Road Molong	Orange	NH57	57	NH	A	79	135	65	11	B	NH57
2018-10-23	Wattle Flat	Bathurst	NHBIG	BIG	NH	A	342	80	90	8	T	NHBIG
2018-10-23	Wattle Flat	Bathurst	NHFROG	FROG	NH	A	98	65	30	9	T	NHFROG
2018-10-24	Hinton Reserve	Orange	NHHIGH	HIGH	NH	A	37	85	54	7	B	NHHIGH
2018-10-24	Whiteleys Road Molong	Orange	NHSTUMP	STUMP	NH	A	208		90	5	T	NHSTUMP
